# Supplementary material for: Whole-Genome Sequencing Reveals Heterogeneous Resistance Profiles and Selected Mobile Genetic Elements in Ecuadorian Clinical Enterobacter hormaechei subsp. xiangfangensis and subsp. hoffmannii
Source: Antibiotics (Basel). 2026 Apr 10;15(4):387. doi: 10.3390/antibiotics15040387 (PMC13113988; doi:10.3390/antibiotics15040387)
Supplement: Supplementary file 1 [file antibiotics-15-00387-s001.zip]

Archive with 4 entries (4 files):
- Supplemetary Results. Raw Data.xlsx
- Supplementary Results. Prophages and CRISPR Cas.pdf
- Supplemetary Materials. TableS1.pdf
- Supplemetary Results. Figure S1. Figure S2.pdf
