# Supplementary material for: Whole-Genome Sequencing Reveals Heterogeneous Resistance Profiles and Selected Mobile Genetic Elements in Ecuadorian Clinical Enterobacter hormaechei subsp. xiangfangensis and subsp. hoffmannii
Source: Antibiotics (Basel). 2026 Apr 10;15(4):387. doi: 10.3390/antibiotics15040387 (PMC13113988; doi:10.3390/antibiotics15040387)
Supplement: Supplementary file 1 [file antibiotics-15-00387-s001.zip › Supplemetary Results. Raw Data.xlsx]

## Sheet: Kirby bauer
	BETA LACTAMS						Aminoglycosides						Quinolones						Tetracycline							Chloramphenicol							Folate Pathway Antagonists
	Antibiotic disks	ENH_002	ENH_003	ENH_004	ENH_007		Antibiotic disks	ENH_002	ENH_003	ENH_004	ENH_007		Antibiotic disks	ENH_002	ENH_003	ENH_004	ENH_007		Antibiotic disks	ENH_002	ENH_003	ENH_004	ENH_007			Antibiotic disks	ENH_002	ENH_003	ENH_004	ENH_007			Antibiotic disks	ENH_002	ENH_003	ENH_004	ENH_007
	Ampicillin (10 mg)	0.6	0.3	0.5	0.7		Tobramycin (10 g)	1.7	1.3	0.6	0.4		Ciprofloxacin (5 g)	2.2	3.6	0.3	0.1		Tetracycline (30 g)	1.9	0.3	0.3	0.3			Chloramphenicol (30 g)	1.9	1.5	2.2	2.2			Co-trimoxazole (25 g)	2.2	2.5	0.1	0
	Ampicillin (10 mg)	1.2	0.6	0.6	0.7		Tobramycin (10 g)	1.7	1.1	0.6	0.8		Ciprofloxacin (5 g)	2.5	3.3	0.4	0.3		Tetracycline (30 g)	1.9	0.2	0.4	0.4			Chloramphenicol (30 g)	2	1.5	2.2	2.3			Co-trimoxazole (25 g)	2.4	2.6	0.2	0.1
	Ampicillin (10 mg)	0.4	1	0.6	0.6		Tobramycin (10 g)	1.9	1.5	0.8	0.7		Ciprofloxacin (5 g)	2.4	3.6	0.3	0.1		Tetracycline (30 g)	1.8	0	0.1	0.2			Chloramphenicol (30 g)	2.1	1.3	2	1.9			Co-trimoxazole (25 g)	2.2	2.4	0	0.1
	Average	0.733333	0.633333	0.566667	0.666667		Average	1.76667	1.3	0.666667	0.633333		Average	2.36667	3.5	0.333333	0.166667		Average	1.86667	0.166667	0.35	0.3			Average	2	1.43333	2.13333	2.13333			Average	2.26667	2.5	0.1	0.0666667
	SD	0.416333	0.351188	0.057735	0.057735		SD	0.11547	0.2	0.11547	0.208167		SD	0.152753	0.173205	0.057735	0.11547		SD	0.057735	0.152753	0.0707107	0.1			SD	0.1	0.11547	0.11547	0.208167			SD	0.11547	0.1	0.1	0.057735
	Antibiotic disks	ENH_002	ENH_003	ENH_004	ENH_007		Antibiotic disks	ENH_002	ENH_003	ENH_004	ENH_007		Antibiotic disks	ENH_002	ENH_003	ENH_004	ENH_007
	Amoxicillin/Clavulanate (20/10 g)	0.7	1	0.7	0.5		Gentamicin (10 g)	1.8	1.6	0.1	0		Levofloxacin (5 g)	2.9	3.6	0.9	2.3
	Amoxicillin/Clavulanate (20/10 g)	0.5	1.2	0.6	0.5		Gentamicin (10 g)	1.8	1.7	0	0.2		Levofloxacin (5 g)	2	2.8	1.5	2.5
	Amoxicillin/Clavulanate (20/10 g)	0.5	0.7	0.6	0.8		Gentamicin (10 g)	1.9	1.6	0.3	0.1		Levofloxacin (5 g)	3.8	2.4	1.3	2.8
	Average	0.566667	0.966667	0.633333	0.6		Average	1.83333	1.63333	0.133333	0.1		Average	2.9	2.93333	1.23333	2.53333
	SD	0.11547	0.251661	0.057735	0.173205		SD	0.057735	0.057735	0.152753	0.1		SD	0.9	0.61101	0.305505	0.251661
	Antibiotic disks	ENH_002	ENH_003	ENH_004	ENH_007		Antibiotic disks	ENH_002	ENH_003	ENH_004	ENH_007
	Piperacillin/Tazobactam (100/10 g)	1.3	1.4	2.3	1.5		Amikacin (30 g)	2.6	2	1.3	1.5
	Piperacillin/Tazobactam (100/10 g)	1	1.4	1.8	1.8		Amikacin (30 g)	3.1	2.1	2	1.7
	Piperacillin/Tazobactam (100/10 g)	1.4	2	2.6	2.2		Amikacin (30 g)	1.5	1.9	2.5	1.5
	Average	1.23333	1.6	2.23333	1.83333		Average	2.4	2	1.93333	1.56667
	SD	0.208167	0.34641	0.404145	0.351188		SD	0.818535	0.1	0.602771	0.11547
	Antibiotic disks	ENH_002	ENH_003	ENH_004	ENH_007
	Cefuroxime (30 g)	1.6	0.8	0.5	0.5
	Cefuroxime (30 g)	1.3	0.6	0.9	0.6
	Cefuroxime (30 g)	0.8	0.7	0.8	0.8
	Average	1.23333	0.7	0.733333	0.633333
	SD	0.404145	0.1	0.208167	0.152753
	Antibiotic disks	ENH_002	ENH_003	ENH_004	ENH_007
	Cefotaxime (30 g)	3.7	1.1	1.2	0.5
	Cefotaxime (30 g)	3.9	0.9	0.9	0.5
	Cefotaxime (30 g)	3.2	0.5	1	0.9
	Average	3.6	0.833333	1.03333	0.633333
	SD	0.360555	0.305505	0.152753	0.23094
	Antibiotic disks	ENH_002	ENH_003	ENH_004	ENH_007
	Ceftazidime (30 g)	3.5	1	1.9	2.8
	Ceftazidime (30 g)	3.1	1.1	1.4	1.9
	Ceftazidime (30 g)	3.1	1.3	1.6	2.7
	Average	3.23333	1.13333	1.63333	2.46667
	SD	0.23094	0.152753	0.251661	0.493288
	Antibiotic disks	ENH_002	ENH_003	ENH_004	ENH_007
	Cefepime (30 g)	4.7	2.6	1.3	2.8
	Cefepime (30 g)	3.2	3.2	0.8	1.6
	Cefepime (30 g)	3.6	1.9	1.8	1.1
	Average	3.83333	2.56667	1.3	1.83333
	SD	0.776745	0.650641	0.5	0.873689
	Antibiotic disks	ENH_002	ENH_003	ENH_004	ENH_007
	Aztreonam (30 g)	3.5	2.4	0.5	1.4
	Aztreonam (30 g)	3.8	0.9	1.3	1
	Aztreonam (30 g)	3	1.4	1.4	1
	Average	3.43333	1.56667	1.06667	1.13333
	SD	0.404145	0.763763	0.493288	0.23094
	Antibiotic disks	ENH_002	ENH_003	ENH_004	ENH_007
	Ertapenem (10 g)	3.3	1.7	1.7	1
	Ertapenem (10 g)	2.8	2.2	0.9	2.2
	Ertapenem (10 g)	3.2	0.9	0.8	1.5
	Average	3.1	1.6	1.13333	1.56667
	SD	0.264575	0.655744	0.493288	0.602771
	Antibiotic disks	ENH_002	ENH_003	ENH_004	ENH_007
	Meropenem (10 g)	3.6	3.6	1.5	1.1
	Meropenem (10 g)	3	2.5	3	2
	Meropenem (10 g)	3.8	2.9	2	1
	Average	3.46667	3	2.16667	1.36667
	SD	0.416333	0.556776	0.763763	0.550757
	Antibiotic disks	ENH_002	ENH_003	ENH_004	ENH_007
	Imipenem (10 g)	4.8	3.9	2.5	2.5
	Imipenem (10 g)	3.1	2.1	1.5	3
	Imipenem (10 g)	3.5	2.9	2.7	1.1
	Average	3.8	2.96667	2.23333	2.2
	SD	0.888819	0.90185	0.64291	0.984886

## Sheet: ARGs
Isolate ID	Gene	Predicted Phenotype	CGE Predicted Phenotype	%Identity	%Overlap	HSP Length/Total Length	Contig	Start	End	Accession	Sequence	CGE Notes
ENH_002	aadA4	streptomycin	Spectinomycin, Streptomycin	99.62	100	789/789	contig00048	8955	8167	Z50802	ATGGGTGAATTCTTTCCTGCACAAATTTCCGAGCAGCTATCCCACGCTCGCGGGGTGATCGAGCGCCATCTGGCTGCAACGCTGGACACAATCCACCTGTTCGGATCTGCGCTCGATGGAGGGTTGAAGCCGGACAGCGACATCGACTTGCTCGTGACCGTCAGCGCCGCACCTAACGATTCGCTCCGGCAGGCACTAATGCTCGACCTGCTAAAAGTCTCATCACCGCCAGGCGATGGCGGACCATGGCGACCGCTGGAGGTGACTGTTGTCGCTCGAAGCGAAGTAGTGCCCTGGCGCTATCCGGCGCGACGTGAGCTTCAGTTCGGTGAGTGGCTCCGCCACGACATCCTCTCCGGAACGTTCGAGCCTGCCGTTCTGGATCACGATCTTGCGATT…
ENH_002	blaACT-14	ampicillin, amoxicillin/clavulanic acid, cefoxitin, ceftriaxone	Amoxicillin, Amoxicillin+Clavulanic acid, Ampicillin, Ampicillin+Clavulanic acid, Cefotaxime, Cefoxitin, Ceftazidime, Piperacillin, Piperacillin+Tazobactam, Ticarcillin, Ticarcillin+Clavulanic acid	98.87	100	1146/1146	contig00011	18942	17797	JX440354	ATGATGAAAAAATCTCTTTGCTGCGCCCTGCTGCTCGGCATCTCTTGCTCTGCTCTCGCCGCGCCAGTGTCAGAAAAACAGCTGGCGGAGGTGGTCGCGAATACGGTTACCCCGCTGATGAAAGCCCAGTCGATTCCAGGCATGGCGGTGGCCGTTATTTATCAGGGTAAACCGCACTATTACACGTTTGGCAAAGCCGATACCGCGGCCAGCAAACCCGTTACGCCTCAGACTCTGTTCGAGCTGGGCTCTATAAGTAAAACCTTCACCGGGGTTTTAGGAGGGGATGCCATTGCTCGCGGTGAAATTTCGCTGGACGATCCGGTGACCAGATACTGGCCACAGCTGACGGGCAAGCAGTGGCAGGGGATTCGTATGCTGGATCTCGCAACCTACACC…	Class C - might give carbapenem resistance or reduced susceptibility in combination with other changes
ENH_002	sul1	sulfisoxazole	Sulfamethoxazole	100	100	840/840	contig00048	7301	6462	U12338	ATGGTGACGGTGTTCGGCATTCTGAATCTCACCGAGGACTCCTTCTTCGATGAGAGCCGGCGGCTAGACCCCGCCGGCGCTGTCACCGCGGCGATCGAAATGCTGCGAGTCGGATCAGACGTCGTGGATGTCGGACCGGCCGCCAGCCATCCGGACGCGAGGCCTGTATCGCCGGCCGATGAGATCAGACGTATTGCGCCGCTCTTAGACGCCCTGTCCGATCAGATGCACCGTGTTTCAATCGACAGCTTCCAACCGGAAACCCAGCGCTATGCGCTCAAGCGCGGCGTGGGCTACCTGAACGATATCCAAGGATTTCCTGACCCTGCGCTCTATCCCGATATTGCTGAGGCGGACTGCAGGCTGGTGGTTATGCACTCAGCGCAGCGGGATGGCATC…
ENH_002	fosA1	Fosfomycin	Fosfomycin	96.01	100	49775/49775	contig00011	28402	28827	M85195	ATGATGAAAAAATCTCTTTGCTGCGCCCTGCTGCTCGGCATCTCTTGCTCTGCTCTCGCCGCGCCAGTGTCAGAAAAACAGCTGGCGGAGGTGGTCGCGAATACGGTTACCCCGCTGATGAAAGCCCAGTCGATTCCAGGCATGGCGGTGGCCGTTATTTATCAGGGTAAACCGCACTATTACACGTTTGGCAAAGCCGATACCGCGGCCAGCAAACCCGTTACGCCTCAGACTCTGTTCGAGCTGGGCTCTATAAGTAAAACCTTCACCGGGGTTTTAGGAGGGGATGCCATTGCTCGCGGTGAAATTTCGCTGGACGATCCGGTGACCAGATACTGGCCACAGCTGACGGGCAAGCAGTGGCAGGGGATTCGTATGCTGGATCTCGCAACCTACACC…
ENH_003	blaACT-16	ampicillin, amoxicillin/clavulanic acid, cefoxitin, ceftriaxone	Amoxicillin, Amoxicillin+Clavulanic acid, Ampicillin, Ampicillin+Clavulanic acid, Cefotaxime, Cefoxitin, Ceftazidime, Piperacillin, Piperacillin+Tazobactam, Ticarcillin, Ticarcillin+Clavulanic acid	99.65	100	1146/1146	contig00011	141108	142253	AB737978	ATGATGAAAAAATCCCTTTGCTGCGCCCTGCTGCTGGGCCTCTCTTGCTCTGCTCTCGCCGCGCCAGTGTCAGAAAAACAGCTGGCGGAGGTGGTCGCGAATACGGTTACCCCGCTGATGAAAGCCCAGTCTGTTCCAGGCATGGCGGTGGCCGTTATTTATCAGGGAAAATCGCACTATTACACGTTTGGCAAGGCCGATATCGCGGCGAATAAACCCGTTACGCCTCAGACCCTGTTCGAGCTGGGCTCTATAAGTAAAACCTTCACCGGCGTTTTAGGTGGGGATGCCATTGCTCGCGGTGAAATTTCGCTGGACGATCCGGTGACCAGATACTGGCCACAGCTGACGGGCAAGCAGTGGCAGGGTATTCGTATGCTGGATCTCGCCACCTACACC…	Class C - might give carbapenem resistance or reduced susceptibility in combination with other changes
ENH_003	catA1	chloramphenicol	Chloramphenicol	99.85	100	660/660	contig00008	21775	22434	V00622	ATGGAGAAAAAAATCACTGGATATACCACCGTTGATATATCCCAATGGCATCGTAAAGAACATTTTGAGGCATTTCAGTCAGTTGCTCAATGTACCTATAACCAGACCGTTCAGCTGGATATTACGGCCTTTTTAAAGACCGTAAAGAAAAATAAGCACAAGTTTTATCCGGCCTTTATTCACATTCTTGCCCGCCTGATGAATGCTCATCCGGAATTCCGTATGGCAATGAAAGACGGTGAGCTGGTGATATGGGATAGTGTTCACCCTTGTTACACCGTTTTCCATGAGCAAACTGAAACGTTTTCATCGCTCTGGAGTGAATACCACGACGATTTCCGGCAGTTTCTACACATATATTCGCAAGATGTGGCGTGTTACGGTGAAAACCTGGCCTAT…	Chloramphenicol acetyltransferase
ENH_003	tet(B)	tetracycline	Doxycycline, Tetracycline, Minocycline	99.92	100	1206/1206	contig00028	2493	1288	AP000342	ATGAATAGTTCGACAAAGATCGCATTGGTAATTACGTTATTCGATGCCATGGGGATTGGCCTTATCATGCCAGTCTTGCCAACGTTATTACGTGAATTTATTGCTTCGGAAGATATCGCTAACCACTTTGGCGTATTGCTTGCACTTTATGCGTTAATGCAGGTTATCTTTGCTCCTTGGCTTGGAAAAATGTCTGACCGATTTGGTCGGCGCCCAGTGCTGTTGTTGTCATTAATAGGCGCATCGCTGGATTACTTATTGCTGGCTTTTTCAAGTGCGCTTTGGATGCTGTATTTAGGCCGTTTGCTTTCAGGGATCACAGGAGCTACTGGGGCTGTCGCGGCATCGGTCATTGCCGATACCACCTCAGCTTCTCAACGCGTGAAGTGGTTCGGTTGG…
ENH_004	aac(3)-IIa	unknown[aac(3)-IIa_6_CP023555]	Gentamicin, Tobramycin	100	100	861/861	contig00034	154	1014	CP023555	ATGCATACGCGGAAGGCAATAACGGAGGCAATTCGAAAATTAGGAGTCCAAACCGGTGACCTGTTGATGGTGCATGCCTCACTTAAAGCGATTGGTCCGGTCGAAGGAGGAGCGGAGACGGTCGTTGCCGCGTTACGCTCCGCGGTTGGGCCGACTGGCACTGTGATGGGATACGCGTCGTGGGACCGATCACCCTACGAGGAGACTCTGAATGGCGCTCGGTTGGATGACAAAGCCCGCCGTACCTGGCCGCCGTTCGATCCCGCAACGGCCGGGACTTACCGTGGGTTCGGCCTGCTGAATCAATTTCTGGTTCAAGCCCCCGGCGCGCGGCGCAGCGCGCACCCCGATGCATCGATGGTCGCGGTTGGTCCGCTAGCTGAAACGCTGACGGAGCCT…
ENH_004	aac(6')-Ib-cr	amikacin, tobramycin, ciprofloxacin I/R	Tobramycin, Dibekacin, Amikacin, Sisomicin, Netilmicin, Fluoroquinolone, Ciprofloxacin	100	100	600/600	contig00035	156	755	DQ303918	ATGAGCAACGCAAAAACAAAGTTAGGCATCACAAAGTACAGCATCGTGACCAACAGCAACGATTCCGTCACACTGCGCCTCATGACTGAGCATGACCTTGCGATGCTCTATGAGTGGCTAAATCGATCTCATATCGTCGAGTGGTGGGGCGGAGAAGAAGCACGCCCGACACTTGCTGACGTACAGGAACAGTACTTGCCAAGCGTTTTAGCGCAAGAGTCCGTCACTCCATACATTGCAATGCTGAATGGAGAGCCGATTGGGTATGCCCAGTCGTACGTTGCTCTTGGAAGCGGGGACGGACGGTGGGAAGAAGAAACCGATCCAGGAGTACGCGGAATAGACCAGTTACTGGCGAATGCATCACAACTGGGCAAAGGCTTGGGAACCAAGCTGGTT…	MIC of ciprofloxacin does not always increase above ECOFF PMID 16369542;MIC of ciprofloxacin does not always increase above ECOFF PMID 16369542
ENH_004	aph(3'')-Ib	streptomycin	Streptomycin	100	100	804/804	contig00026	2276	3079	AF321551	TTGAATCGAACTAATATTTTTTTTGGTGAATCGCATTCTGACTGGTTGCCTGTCAGAGGCGGAGAATCTGGTGATTTTGTTTTTCGACGTGGTGACGGGCATGCCTTCGCGAAAATCGCACCTGCTTCCCGCCGCGGTGAGCTCGCTGGAGAGCGTGACCGCCTCATTTGGCTCAAAGGTCGAGGTGTGGCTTGCCCCGAGGTCATCAACTGGCAGGAGGAACAGGAGGGTGCATGCTTGGTGATAACGGCAATTCCGGGAGTACCGGCGGCTGATCTGTCTGGAGCGGATTTGCTCAAAGCGTGGCCGTCAATGGGGCAGCAACTTGGCGCTGTTCACAGCCTATCGGTTGATCAATGTCCGTTTGAGCGCAGGCTGTCGCGAATGTTCGGACGCGCC…	Alternative name strA
ENH_004	aph(6)-Id	kanamycin	Streptomycin	100	100	837/837	contig00026	3079	3915	M28829	ATGTTCATGCCGCCTGTTTTTCCTGCTCATTGGCACGTTTCGCAACCTGTTCTCATTGCGGACACCTTTTCCAGCCTCGTTTGGAAAGTTTCATTGCCAGACGGGACTCCTGCAATCGTCAAGGGATTGAAACCTATAGAAGACATTGCTGATGAACTGCGCGGGGCCGACTATCTGGTATGGCGCAATGGGAGGGGAGCAGTCCGGTTGCTCGGTCGTGAGAACAATCTGATGTTGCTCGAATATGCCGGGGAGCGAATGCTCTCTCACATCGTTGCCGAGCACGGCGACTACCAGGCGACCGAAATTGCAGCGGAACTAATGGCGAAGCTGTATGCCGCATCTGAGGAACCCCTGCCTTCTGCCCTTCTCCCGATCCGGGATCGCTTTGCAGCTTTG…	Alternative name strB
ENH_004	blaACT-16	ampicillin, amoxicillin/clavulanic acid, cefoxitin, ceftriaxone	Amoxicillin, Amoxicillin+Clavulanic acid, Ampicillin, Ampicillin+Clavulanic acid, Cefotaxime, Cefoxitin, Ceftazidime, Piperacillin, Piperacillin+Tazobactam, Ticarcillin, Ticarcillin+Clavulanic acid	99.83	100	1146/1146	contig00007	161910	163055	AB737978	ATGATGAAAAAATCCCTTTGCTGCGCCCTGCTGCTCGGCCTCTCTTGCTCTGCTCTCGCCGCGCCAGTATCAGAAAAACAGCTGGCGGAGGTGGTCGCGAATACGGTTACCCCGCTGATGAAAGCCCAGTCTGTTCCAGGCATGGCGGTGGCCGTTATTTATCAGGGAAAATCGCACTATTACACGTTTGGCAAGGCCGATATCGCGGCGAATAAACCCGTTACGCCTCAGACCCTGTTCGAGCTGGGTTCTATAAGTAAAACCTTCACCGGCGTTTTAGGTGGGGATGCCATTGCTCGCGGTGAAATTTCGCTGGACGATCCGGTGACCAGATACTGGCCACAGCTGACGGGCAAGCAGTGGCAGGGTATTCGTATGCTGGATCTCGCCACCTACACC…	Class C - might give carbapenem resistance or reduced susceptibility in combination with other changes
ENH_004	blaCTX-M-15	ampicillin, ceftriaxone	Amoxicillin, Ampicillin, Aztreonam, Cefepime, Cefotaxime, Ceftazidime, Ceftriaxone, Piperacillin, Ticarcillin	100	100	876/876	contig00026	8318	9193	AY044436	ATGGTTAAAAAATCACTGCGCCAGTTCACGCTGATGGCGACGGCAACCGTCACGCTGTTGTTAGGAAGTGTGCCGCTGTATGCGCAAACGGCGGACGTACAGCAAAAACTTGCCGAATTAGAGCGGCAGTCGGGAGGCAGACTGGGTGTGGCATTGATTAACACAGCAGATAATTCGCAAATACTTTATCGTGCTGATGAGCGCTTTGCGATGTGCAGCACCAGTAAAGTGATGGCCGCGGCCGCGGTGCTGAAGAAAAGTGAAAGCGAACCGAATCTGTTAAATCAGCGAGTTGAGATCAAAAAATCTGACCTTGTTAACTATAATCCGATTGCGGAAAAGCACGTCAATGGGACGATGTCACTGGCTGAGCTTAGCGCGGCCGCGCTACAGTACAGC…	Class A
ENH_004	blaOXA-1	ampicillin	Amoxicillin, Amoxicillin+Clavulanic acid, Ampicillin, Ampicillin+Clavulanic acid, Cefepime, Piperacillin, Piperacillin+Tazobactam	100	100	831/831	contig00035	886	1716	HQ170510	ATGAAAAACACAATACATATCAACTTCGCTATTTTTTTAATAATTGCAAATATTATCTACAGCAGCGCCAGTGCATCAACAGATATCTCTACTGTTGCATCTCCATTATTTGAAGGAACTGAAGGTTGTTTTTTACTTTACGATGCATCCACAAACGCTGAAATTGCTCAATTCAATAAAGCAAAGTGTGCAACGCAAATGGCACCAGATTCAACTTTCAAGATCGCATTATCACTTATGGCATTTGATGCGGAAATAATAGATCAGAAAACCATATTCAAATGGGATAAAACCCCCAAAGGAATGGAGATCTGGAACAGCAATCATACACCAAAGACGTGGATGCAATTTTCTGTTGTTTGGGTTTCGCAAGAAATAACCCAAAAAATTGGATTAAAT…	Class D;OXA-1-like;;Alternative name blaOXA-30;
ENH_004	blaTEM-1B	ampicillin	Amoxicillin, Ampicillin, Cephalothin, Piperacillin, Ticarcillin	100	100	861/861	contig00026	5496	4636	AY458016	ATGAGTATTCAACATTTTCGTGTCGCCCTTATTCCCTTTTTTGCGGCATTTTGCCTTCCTGTTTTTGCTCACCCAGAAACGCTGGTGAAAGTAAAAGATGCTGAAGATCAGTTGGGTGCACGAGTGGGTTACATCGAACTGGATCTCAACAGCGGTAAGATCCTTGAGAGTTTTCGCCCCGAAGAACGTTTTCCAATGATGAGCACTTTTAAAGTTCTGCTATGTGGTGCGGTATTATCCCGTGTTGACGCCGGGCAAGAGCAACTCGGTCGCCGCATACACTATTCTCAGAATGACTTGGTTGAGTACTCACCAGTCACAGAAAAGCATCTTACGGATGGCATGACAGTAAGAGAATTATGCAGTGCTGCCATAACCATGAGTGATAACACTGCTGCC…	Class A
ENH_004	catB3	chloramphenicol	Chloramphenicol	100	69.83	442/633	contig00035	1854	2295	U13880	ATGACCAACTACTTTGATAGCCCCTTCAAAGGCAAGCTGCTTTCTGAGCAAGTGAAGAACCCCAATATCAAAGTTGGGCGGTACAGCTATTACTCTGGCTACTATCATGGGCACTCATTCGATGACTGCGCACGGTATCTGTTTCCGGACCGTGATGACGTTGATAAGTTGATCATCGGTAGTTTCTGCTCTATCGGGAGTGGGGCTTCCTTTATCATGGCTGGCAATCAGGGGCATCGGTACGACTGGGCATCATCTTTCCCGTTCTTTTATATGCAGGAAGAACCTGCATTCTCAAGCGCACTCGATGCCTTCCAAAAAGCAGGTAATACTGTCATTGGCAATGACGTTTGGATCGGCTCTGAGGCAATGGTCATGCCCGGAATCAAGATCGGGCAC…	Chloramphenicol acetyltransferase
ENH_004	dfrA14	trimethoprim	Trimethoprim	100	100	474/474	contig00030	5986	5513	KF921535	TTGAAAGTATCATTGATGGCTGCGAAAGCGAAAAACGGCGTGATTGGTTGCGGTCCAGACATACCCTGGTCCGCGAAAGGGGAGCAGCTACTTTTTAAAGCATTGACCTACAATCAGTGGCTTCTGGTGGGTCGCAAGACGTTTGAATCTATGGGCGCACTCCCCAATAGGAAATACGCGGTCGTTACCCGCTCAGGTTGGACATCAAATGATGACAATGTAGTTGTATTTCAGTCAATCGAAGAGGCCATGGACAGGCTAGCTGAATTCACCGGTCACGTTATAGTGTCTGGTGGCGGAGAAATTTACCGAGAAACATTACCCATGGCCTCTACGCTCCACTTATCGACGATCGACATCGAGCCAGAGGGGGATGTTTTCTTCCCGAGTATTCCAAAT…
ENH_004	sul2	sulfisoxazole	Sulfamethoxazole	100	100	816/816	contig00026	1400	2215	AY034138	ATGAATAAATCGCTCATCATTTTCGGCATCGTCAACATAACCTCGGACAGTTTCTCCGATGGAGGCCGGTATCTGGCGCCAGACGCAGCCATTGCGCAGGCGCGTAAGCTGATGGCCGAGGGGGCAGATGTGATCGACCTCGGTCCGGCATCCAGCAATCCCGACGCCGCGCCTGTTTCGTCCGACACAGAAATCGCGCGTATCGCGCCGGTGCTGGACGCGCTCAAGGCAGATGGCATTCCCGTCTCGCTCGACAGTTATCAACCCGCGACGCAAGCCTATGCCTTGTCGCGTGGTGTGGCCTATCTCAATGATATTCGCGGTTTTCCAGACGCTGCGTTCTATCCGCAATTGGCGAAATCATCTGCCAAACTCGTCGTTATGCATTCGGTGCAAGAC…
ENH_004	fosA7	Fosfomycin	Fosfomycin	96.01	100	182788/182788	contig00007	175587	176012	AEXB01000013	ATGATGAAAAAATCTCTTTGCTGCGCCCTGCTGCTCGGCATCTCTTGCTCTGCTCTCGCCGCGCCAGTGTCAGAAAAACAGCTGGCGGAGGTGGTCGCGAATACGGTTACCCCGCTGATGAAAGCCCAGTCGATTCCAGGCATGGCGGTGGCCGTTATTTATCAGGGTAAACCGCACTATTACACGTTTGGCAAAGCCGATACCGCGGCCAGCAAACCCGTTACGCCTCAGACTCTGTTCGAGCTGGGCTCTATAAGTAAAACCTTCACCGGGGTTTTAGGAGGGGATGCCATTGCTCGCGGTGAAATTTCGCTGGACGATCCGGTGACCAGATACTGGCCACAGCTGACGGGCAAGCAGTGGCAGGGGATTCGTATGCTGGATCTCGCAACCTACACC…
ENH_007	aac(3)-IIa	unknown[aac(3)-IIa_6_CP023555]	Gentamicin, Tobramycin	100	100	861/861	contig00034	2666	1806	CP023555	ATGCATACGCGGAAGGCAATAACGGAGGCAATTCGAAAATTAGGAGTCCAAACCGGTGACCTGTTGATGGTGCATGCCTCACTTAAAGCGATTGGTCCGGTCGAAGGAGGAGCGGAGACGGTCGTTGCCGCGTTACGCTCCGCGGTTGGGCCGACTGGCACTGTGATGGGATACGCGTCGTGGGACCGATCACCCTACGAGGAGACTCTGAATGGCGCTCGGTTGGATGACAAAGCCCGCCGTACCTGGCCGCCGTTCGATCCCGCAACGGCCGGGACTTACCGTGGGTTCGGCCTGCTGAATCAATTTCTGGTTCAAGCCCCCGGCGCGCGGCGCAGCGCGCACCCCGATGCATCGATGGTCGCGGTTGGTCCGCTAGCTGAAACGCTGACGGAGCCT…
ENH_007	aac(6')-Ib-cr	amikacin, tobramycin, ciprofloxacin I/R	Tobramycin, Dibekacin, Amikacin, Sisomicin, Netilmicin, Fluoroquinolone, Ciprofloxacin	100	100	600/600	contig00035	156	755	DQ303918	ATGAGCAACGCAAAAACAAAGTTAGGCATCACAAAGTACAGCATCGTGACCAACAGCAACGATTCCGTCACACTGCGCCTCATGACTGAGCATGACCTTGCGATGCTCTATGAGTGGCTAAATCGATCTCATATCGTCGAGTGGTGGGGCGGAGAAGAAGCACGCCCGACACTTGCTGACGTACAGGAACAGTACTTGCCAAGCGTTTTAGCGCAAGAGTCCGTCACTCCATACATTGCAATGCTGAATGGAGAGCCGATTGGGTATGCCCAGTCGTACGTTGCTCTTGGAAGCGGGGACGGACGGTGGGAAGAAGAAACCGATCCAGGAGTACGCGGAATAGACCAGTTACTGGCGAATGCATCACAACTGGGCAAAGGCTTGGGAACCAAGCTGGTT…	MIC of ciprofloxacin does not always increase above ECOFF PMID 16369542;MIC of ciprofloxacin does not always increase above ECOFF PMID 16369542
ENH_007	aph(3'')-Ib	streptomycin	Streptomycin	100	100	804/804	contig00026	9664	8861	AF321551	TTGAATCGAACTAATATTTTTTTTGGTGAATCGCATTCTGACTGGTTGCCTGTCAGAGGCGGAGAATCTGGTGATTTTGTTTTTCGACGTGGTGACGGGCATGCCTTCGCGAAAATCGCACCTGCTTCCCGCCGCGGTGAGCTCGCTGGAGAGCGTGACCGCCTCATTTGGCTCAAAGGTCGAGGTGTGGCTTGCCCCGAGGTCATCAACTGGCAGGAGGAACAGGAGGGTGCATGCTTGGTGATAACGGCAATTCCGGGAGTACCGGCGGCTGATCTGTCTGGAGCGGATTTGCTCAAAGCGTGGCCGTCAATGGGGCAGCAACTTGGCGCTGTTCACAGCCTATCGGTTGATCAATGTCCGTTTGAGCGCAGGCTGTCGCGAATGTTCGGACGCGCC…	Alternative name strA
ENH_007	aph(6)-Id	kanamycin	Streptomycin	100	100	837/837	contig00026	8861	8025	M28829	ATGTTCATGCCGCCTGTTTTTCCTGCTCATTGGCACGTTTCGCAACCTGTTCTCATTGCGGACACCTTTTCCAGCCTCGTTTGGAAAGTTTCATTGCCAGACGGGACTCCTGCAATCGTCAAGGGATTGAAACCTATAGAAGACATTGCTGATGAACTGCGCGGGGCCGACTATCTGGTATGGCGCAATGGGAGGGGAGCAGTCCGGTTGCTCGGTCGTGAGAACAATCTGATGTTGCTCGAATATGCCGGGGAGCGAATGCTCTCTCACATCGTTGCCGAGCACGGCGACTACCAGGCGACCGAAATTGCAGCGGAACTAATGGCGAAGCTGTATGCCGCATCTGAGGAACCCCTGCCTTCTGCCCTTCTCCCGATCCGGGATCGCTTTGCAGCTTTG…	Alternative name strB
ENH_007	blaACT-16	ampicillin, amoxicillin/clavulanic acid, cefoxitin, ceftriaxone	Amoxicillin, Amoxicillin+Clavulanic acid, Ampicillin, Ampicillin+Clavulanic acid, Cefotaxime, Cefoxitin, Ceftazidime, Piperacillin, Piperacillin+Tazobactam, Ticarcillin, Ticarcillin+Clavulanic acid	99.83	100	1146/1146	contig00007	20903	19758	AB737978	ATGATGAAAAAATCCCTTTGCTGCGCCCTGCTGCTCGGCCTCTCTTGCTCTGCTCTCGCCGCGCCAGTATCAGAAAAACAGCTGGCGGAGGTGGTCGCGAATACGGTTACCCCGCTGATGAAAGCCCAGTCTGTTCCAGGCATGGCGGTGGCCGTTATTTATCAGGGAAAATCGCACTATTACACGTTTGGCAAGGCCGATATCGCGGCGAATAAACCCGTTACGCCTCAGACCCTGTTCGAGCTGGGTTCTATAAGTAAAACCTTCACCGGCGTTTTAGGTGGGGATGCCATTGCTCGCGGTGAAATTTCGCTGGACGATCCGGTGACCAGATACTGGCCACAGCTGACGGGCAAGCAGTGGCAGGGTATTCGTATGCTGGATCTCGCCACCTACACC…	Class C - might give carbapenem resistance or reduced susceptibility in combination with other changes
ENH_007	blaCTX-M-15	ampicillin, ceftriaxone	Amoxicillin, Ampicillin, Aztreonam, Cefepime, Cefotaxime, Ceftazidime, Ceftriaxone, Piperacillin, Ticarcillin	100	100	876/876	contig00026	3622	2747	AY044436	ATGGTTAAAAAATCACTGCGCCAGTTCACGCTGATGGCGACGGCAACCGTCACGCTGTTGTTAGGAAGTGTGCCGCTGTATGCGCAAACGGCGGACGTACAGCAAAAACTTGCCGAATTAGAGCGGCAGTCGGGAGGCAGACTGGGTGTGGCATTGATTAACACAGCAGATAATTCGCAAATACTTTATCGTGCTGATGAGCGCTTTGCGATGTGCAGCACCAGTAAAGTGATGGCCGCGGCCGCGGTGCTGAAGAAAAGTGAAAGCGAACCGAATCTGTTAAATCAGCGAGTTGAGATCAAAAAATCTGACCTTGTTAACTATAATCCGATTGCGGAAAAGCACGTCAATGGGACGATGTCACTGGCTGAGCTTAGCGCGGCCGCGCTACAGTACAGC…	Class A
ENH_007	blaOXA-1	ampicillin	Amoxicillin, Amoxicillin+Clavulanic acid, Ampicillin, Ampicillin+Clavulanic acid, Cefepime, Piperacillin, Piperacillin+Tazobactam	100	100	831/831	contig00035	886	1716	HQ170510	ATGAAAAACACAATACATATCAACTTCGCTATTTTTTTAATAATTGCAAATATTATCTACAGCAGCGCCAGTGCATCAACAGATATCTCTACTGTTGCATCTCCATTATTTGAAGGAACTGAAGGTTGTTTTTTACTTTACGATGCATCCACAAACGCTGAAATTGCTCAATTCAATAAAGCAAAGTGTGCAACGCAAATGGCACCAGATTCAACTTTCAAGATCGCATTATCACTTATGGCATTTGATGCGGAAATAATAGATCAGAAAACCATATTCAAATGGGATAAAACCCCCAAAGGAATGGAGATCTGGAACAGCAATCATACACCAAAGACGTGGATGCAATTTTCTGTTGTTTGGGTTTCGCAAGAAATAACCCAAAAAATTGGATTAAAT…	Class D;OXA-1-like;;Alternative name blaOXA-30;
ENH_007	blaTEM-1B	ampicillin	Amoxicillin, Ampicillin, Cephalothin, Piperacillin, Ticarcillin	100	100	861/861	contig00026	6444	7304	AY458016	ATGAGTATTCAACATTTTCGTGTCGCCCTTATTCCCTTTTTTGCGGCATTTTGCCTTCCTGTTTTTGCTCACCCAGAAACGCTGGTGAAAGTAAAAGATGCTGAAGATCAGTTGGGTGCACGAGTGGGTTACATCGAACTGGATCTCAACAGCGGTAAGATCCTTGAGAGTTTTCGCCCCGAAGAACGTTTTCCAATGATGAGCACTTTTAAAGTTCTGCTATGTGGTGCGGTATTATCCCGTGTTGACGCCGGGCAAGAGCAACTCGGTCGCCGCATACACTATTCTCAGAATGACTTGGTTGAGTACTCACCAGTCACAGAAAAGCATCTTACGGATGGCATGACAGTAAGAGAATTATGCAGTGCTGCCATAACCATGAGTGATAACACTGCTGCC…	Class A
ENH_007	catB3	chloramphenicol	Chloramphenicol	100	69.83	442/633	contig00035	1854	2295	U13880	ATGACCAACTACTTTGATAGCCCCTTCAAAGGCAAGCTGCTTTCTGAGCAAGTGAAGAACCCCAATATCAAAGTTGGGCGGTACAGCTATTACTCTGGCTACTATCATGGGCACTCATTCGATGACTGCGCACGGTATCTGTTTCCGGACCGTGATGACGTTGATAAGTTGATCATCGGTAGTTTCTGCTCTATCGGGAGTGGGGCTTCCTTTATCATGGCTGGCAATCAGGGGCATCGGTACGACTGGGCATCATCTTTCCCGTTCTTTTATATGCAGGAAGAACCTGCATTCTCAAGCGCACTCGATGCCTTCCAAAAAGCAGGTAATACTGTCATTGGCAATGACGTTTGGATCGGCTCTGAGGCAATGGTCATGCCCGGAATCAAGATCGGGCAC…	Chloramphenicol acetyltransferase
ENH_007	dfrA14	trimethoprim	Trimethoprim	100	100	474/474	contig00030	1698	2171	KF921535	TTGAAAGTATCATTGATGGCTGCGAAAGCGAAAAACGGCGTGATTGGTTGCGGTCCAGACATACCCTGGTCCGCGAAAGGGGAGCAGCTACTTTTTAAAGCATTGACCTACAATCAGTGGCTTCTGGTGGGTCGCAAGACGTTTGAATCTATGGGCGCACTCCCCAATAGGAAATACGCGGTCGTTACCCGCTCAGGTTGGACATCAAATGATGACAATGTAGTTGTATTTCAGTCAATCGAAGAGGCCATGGACAGGCTAGCTGAATTCACCGGTCACGTTATAGTGTCTGGTGGCGGAGAAATTTACCGAGAAACATTACCCATGGCCTCTACGCTCCACTTATCGACGATCGACATCGAGCCAGAGGGGGATGTTTTCTTCCCGAGTATTCCAAAT…
ENH_007	sul2	sulfisoxazole	Sulfamethoxazole	100	100	816/816	contig00026	10540	9725	AY034138	ATGAATAAATCGCTCATCATTTTCGGCATCGTCAACATAACCTCGGACAGTTTCTCCGATGGAGGCCGGTATCTGGCGCCAGACGCAGCCATTGCGCAGGCGCGTAAGCTGATGGCCGAGGGGGCAGATGTGATCGACCTCGGTCCGGCATCCAGCAATCCCGACGCCGCGCCTGTTTCGTCCGACACAGAAATCGCGCGTATCGCGCCGGTGCTGGACGCGCTCAAGGCAGATGGCATTCCCGTCTCGCTCGACAGTTATCAACCCGCGACGCAAGCCTATGCCTTGTCGCGTGGTGTGGCCTATCTCAATGATATTCGCGGTTTTCCAGACGCTGCGTTCTATCCGCAATTGGCGAAATCATCTGCCAAACTCGTCGTTATGCATTCGGTGCAAGAC…
ENH_007	fosA7	Fosfomycin	Fosfomycin	96.01	100	182788/182788	contig00007	175587	176012	AEXB01000013	ATGATGAAAAAATCTCTTTGCTGCGCCCTGCTGCTCGGCATCTCTTGCTCTGCTCTCGCCGCGCCAGTGTCAGAAAAACAGCTGGCGGAGGTGGTCGCGAATACGGTTACCCCGCTGATGAAAGCCCAGTCGATTCCAGGCATGGCGGTGGCCGTTATTTATCAGGGTAAACCGCACTATTACACGTTTGGCAAAGCCGATACCGCGGCCAGCAAACCCGTTACGCCTCAGACTCTGTTCGAGCTGGGCTCTATAAGTAAAACCTTCACCGGGGTTTTAGGAGGGGATGCCATTGCTCGCGGTGAAATTTCGCTGGACGATCCGGTGACCAGATACTGGCCACAGCTGACGGGCAAGCAGTGGCAGGGGATTCGTATGCTGGATCTCGCAACCTACACC…

## Sheet: VFs
#FILE	SAMPLE	SEQUENCE	START	END	STRAND	GENE	PRODUCT	CATEGORY	COVERAGE	COVERAGE_MAP	GAPS	%COVERAGE	%IDENTITY	DATABASE	ACCESSION	RESISTANCE
25081301-001-WGS_S3.fasta	ENH_002	NODE_11_length_148368_cov_6.072834	89140	90131	-	rpoS	(rpoS) RNA polymerase sigma factor RpoS [RpoS (VF0112) - Regulation (VFC0301)] [Salmonella enterica subsp. enterica serovar Typhimurium str. LT2]	Regulation	2-993/993	#ERROR!	2026-02-02	99.80	89.83	vfdb	NP_461845
25081301-001-WGS_S3.fasta	ENH_002	NODE_14_length_122704_cov_5.797431	3265	4098	-	cgsG	(cgsG) curli production assembly/transport protein CsgG [Curli fibers (VF1138) - Adherence (VFC0001)] [Escherichia coli O25b:H4-ST131]	Adhesion/Biofilm	1-834/834	#ERROR!	2026-02-02	99.88	80.24	vfdb	WP_001189322
25081301-001-WGS_S3.fasta	ENH_002	NODE_14_length_122704_cov_5.797431	90838	91512	-	phoP	(phoP) response regulator in two-component regulatory system with PhoQ [PhoPQ (VF0111) - Regulation (VFC0301)] [Salmonella enterica subsp. enterica serovar Typhimurium str. LT2]	Regulation	1-675/675	#ERROR!	0/0	100.00	81.48	vfdb	NP_460201
25081301-001-WGS_S3.fasta	ENH_002	NODE_1_length_355697_cov_5.478031	74569	75060	+	vipA/tssB	(vipA/tssB) type VI secretion system contractile sheath small subunit VipA [T6SS (VF0569) - Effector delivery system (VFC0086)] [Klebsiella pneumoniae subsp. pneumoniae NTUH-K2044]	Secretion Systems	1-492/492	#ERROR!	0/0	100.00	80.49	vfdb	WP_004176434
25081301-001-WGS_S3.fasta	ENH_002	NODE_2_length_273364_cov_5.818531	224867	225909	-	ompA	(ompA) outer membrane protein A [OmpA (VF0236) - Invasion (VFC0083)] [Escherichia coli O18:K1:H7 str. RS218]	Invasion	1-1031/1041	#ERROR!	2026-12-01	99.04	84.56	vfdb	AAF37887
25081301-001-WGS_S3.fasta	ENH_002	NODE_32_length_50229_cov_6.114881	10239	11643	+	gndA	(gndA) NADP-dependent phosphogluconate dehydrogenase [Capsule (VF0560) - Immune modulation (VFC0258)] [Klebsiella pneumoniae subsp. pneumoniae NTUH-K2044]	Immune Evasion/Competition	1-1405/1407	#ERROR!	0/0	99.86	84.27	vfdb	WP_014907233
25081301-001-WGS_S3.fasta	ENH_002	NODE_40_length_29618_cov_12.024764	23800	24654	+	galF	(galF) GalU regulator GalF [Capsule (VF0560) - Immune modulation (VFC0258)] [Klebsiella pneumoniae subsp. pneumoniae NTUH-K2044]	Immune Evasion/Competition	7-861/891	#ERROR!	0/0	95.96	83.04	vfdb	WP_001741945
25081301-001-WGS_S3.fasta	ENH_002	NODE_4_length_248432_cov_5.935409	107634	108280	-	rcsB	(rcsB) transcriptional regulator RcsB [RcsAB (VF0571) - Regulation (VFC0301)] [Klebsiella pneumoniae subsp. pneumoniae NTUH-K2044]	Regulation	1-647/651	#ERROR!	0/0	99.39	85.16	vfdb	WP_002913007
25081301-001-WGS_S3.fasta	ENH_002	NODE_7_length_185196_cov_6.046948	85184	85620	+	fur	(fur) ferric iron uptake transcriptional regulator [Fur (VF0113) - Regulation (VFC0301)] [Salmonella enterica subsp. enterica serovar Typhimurium str. LT2]	Regulation	1-437/453	#ERROR!	0/0	96.47	81.92	vfdb	NP_459678
25081301-001-WGS_S3.fasta	ENH_002	NODE_7_length_185196_cov_6.046948	167565	168308	-	entA	(entA) 23-dihydroxybenzoate-23-dehydrogenase [Ent (VF0562) - Nutritional/Metabolic factor (VFC0272)] [Klebsiella pneumoniae subsp. pneumoniae NTUH-K2044]	Nutrient Acquisition	4-747/747	#ERROR!	7/16	98.53	82.58	vfdb	WP_086074289
25081301-001-WGS_S3.fasta	ENH_002	NODE_7_length_185196_cov_6.046948	168323	169171	-	entB	(entB) 23-dihydro-23-dihydroxybenzoate synthetase isochroismatase [Ent (VF0562) - Nutritional/Metabolic factor (VFC0272)] [Klebsiella pneumoniae subsp. pneumoniae NTUH-K2044]	Nutrient Acquisition	1-846/852	#ERROR!	2026-03-01	99.30	85.04	vfdb	WP_004210873
25081301-001-WGS_S3.fasta	ENH_002	NODE_7_length_185196_cov_6.046948	169182	170780	-	entE	(entE) enterobactin synthase subunit E [Ent (VF0562) - Nutritional/Metabolic factor (VFC0272)] [Klebsiella pneumoniae subsp. pneumoniae NTUH-K2044]	Nutrient Acquisition	10-1608/1608	#ERROR!	0/0	99.44	80.05	vfdb	WP_004183353
25081301-001-WGS_S3.fasta	ENH_002	NODE_7_length_185196_cov_6.046948	173279	174429	-	entS	(entS) enterobactin exporter EntS [Ent (VF0562) - Nutritional/Metabolic factor (VFC0272)] [Klebsiella pneumoniae subsp. pneumoniae NTUH-K2044]	Nutrient Acquisition	1-1151/1242	#ERROR!	0/0	92.67	81.41	vfdb	WP_004147525
25081301-001-WGS_S3.fasta	ENH_002	NODE_7_length_185196_cov_6.046948	175677	176531	+	fepG	(fepG) iron-enterobactin transporter permease [Ent (VF0562) - Nutritional/Metabolic factor (VFC0272)] [Klebsiella pneumoniae subsp. pneumoniae NTUH-K2044]	Nutrient Acquisition	139-993/993	.=======/======	2026-08-04	85.70	80.09	vfdb	WP_004147521
25081301-001-WGS_S3.fasta	ENH_002	NODE_7_length_185196_cov_6.046948	176545	177313	+	fepC	(fepC) iron-enterobactin transporter ATP-binding protein [Ent (VF0562) - Nutritional/Metabolic factor (VFC0272)] [Klebsiella pneumoniae subsp. pneumoniae NTUH-K2044]	Nutrient Acquisition	18-786/795	#ERROR!	0/0	96.73	80.10	vfdb	WP_002893737
25081301-001-WGS_S3.fasta	ENH_002	NODE_7_length_185196_cov_6.046948	182840	185070	+	fepA	(fepA) outer membrane receptor FepA [Ent (VF0562) - Nutritional/Metabolic factor (VFC0272)] [Klebsiella pneumoniae subsp. pneumoniae NTUH-K2044]	Nutrient Acquisition	1-2219/2229	#ERROR!	12/42	98.88	82.28	vfdb	WP_012737617
25081301-001-WGS_S3.fasta	ENH_002	NODE_8_length_182423_cov_6.089017	84190	87332	-	acrB	(acrB) acriflavine resistance protein B [AcrAB (VF0568) - Antimicrobial activity/Competitive advantage (VFC0325)] [Klebsiella pneumoniae subsp. pneumoniae NTUH-K2044]	Immune Evasion/Competition	1-3143/3147	#ERROR!	2026-04-02	99.81	84.93	vfdb	WP_002892069
25081301-002-WGS_S4.fasta	ENH_003	NODE_12_length_146386_cov_5.272458	87437	88843	-	gndA	(gndA) NADP-dependent phosphogluconate dehydrogenase [Capsule (VF0560) - Immune modulation (VFC0258)] [Klebsiella pneumoniae subsp. pneumoniae NTUH-K2044]	Immune Evasion/Competition	1-1407/1407	#ERROR!	0/0	100.00	83.23	vfdb	WP_014907233
25081301-002-WGS_S4.fasta	ENH_003	NODE_12_length_146386_cov_5.272458	99871	100725	-	galF	(galF) GalU regulator GalF [Capsule (VF0560) - Immune modulation (VFC0258)] [Klebsiella pneumoniae subsp. pneumoniae NTUH-K2044]	Immune Evasion/Competition	7-861/891	#ERROR!	0/0	95.96	83.04	vfdb	WP_001741945
25081301-002-WGS_S4.fasta	ENH_003	NODE_18_length_108863_cov_4.384070	63284	64326	-	ompA	(ompA) outer membrane protein A [OmpA (VF0236) - Invasion (VFC0083)] [Escherichia coli O18:K1:H7 str. RS218]	Invasion	1-1031/1041	#ERROR!	2026-12-03	99.04	84.85	vfdb	AAF37887
25081301-002-WGS_S4.fasta	ENH_003	NODE_1_length_471093_cov_5.816074	32305	32741	+	fur	(fur) ferric iron uptake transcriptional regulator [Fur (VF0113) - Regulation (VFC0301)] [Salmonella enterica subsp. enterica serovar Typhimurium str. LT2]	Regulation	1-437/453	#ERROR!	0/0	96.47	82.15	vfdb	NP_459678
25081301-002-WGS_S4.fasta	ENH_003	NODE_1_length_471093_cov_5.816074	120503	121246	-	entA	(entA) 23-dihydroxybenzoate-23-dehydrogenase [Ent (VF0562) - Nutritional/Metabolic factor (VFC0272)] [Klebsiella pneumoniae subsp. pneumoniae NTUH-K2044]	Nutrient Acquisition	4-747/747	#ERROR!	7/14	98.66	82.16	vfdb	WP_086074289
25081301-002-WGS_S4.fasta	ENH_003	NODE_1_length_471093_cov_5.816074	121261	122109	-	entB	(entB) 23-dihydro-23-dihydroxybenzoate synthetase isochroismatase [Ent (VF0562) - Nutritional/Metabolic factor (VFC0272)] [Klebsiella pneumoniae subsp. pneumoniae NTUH-K2044]	Nutrient Acquisition	1-846/852	#ERROR!	2026-03-01	99.30	84.57	vfdb	WP_004210873
25081301-002-WGS_S4.fasta	ENH_003	NODE_1_length_471093_cov_5.816074	126207	127357	-	entS	(entS) enterobactin exporter EntS [Ent (VF0562) - Nutritional/Metabolic factor (VFC0272)] [Klebsiella pneumoniae subsp. pneumoniae NTUH-K2044]	Nutrient Acquisition	1-1151/1242	#ERROR!	0/0	92.67	81.49	vfdb	WP_004147525
25081301-002-WGS_S4.fasta	ENH_003	NODE_1_length_471093_cov_5.816074	127466	128464	+	fepD	(fepD) iron-enterobactin transporter membrane protein [Ent (VF0562) - Nutritional/Metabolic factor (VFC0272)] [Klebsiella pneumoniae subsp. pneumoniae NTUH-K2044]	Nutrient Acquisition	1-1002/1008	#ERROR!	2026-11-07	98.71	80.92	vfdb	WP_004176917
25081301-002-WGS_S4.fasta	ENH_003	NODE_1_length_471093_cov_5.816074	128605	129459	+	fepG	(fepG) iron-enterobactin transporter permease [Ent (VF0562) - Nutritional/Metabolic factor (VFC0272)] [Klebsiella pneumoniae subsp. pneumoniae NTUH-K2044]	Nutrient Acquisition	139-993/993	.=======/======	2026-08-04	85.70	80.56	vfdb	WP_004147521
25081301-002-WGS_S4.fasta	ENH_003	NODE_1_length_471093_cov_5.816074	129469	130240	+	fepC	(fepC) iron-enterobactin transporter ATP-binding protein [Ent (VF0562) - Nutritional/Metabolic factor (VFC0272)] [Klebsiella pneumoniae subsp. pneumoniae NTUH-K2044]	Nutrient Acquisition	14-785/795	#ERROR!	0/0	97.11	80.57	vfdb	WP_002893737
25081301-002-WGS_S4.fasta	ENH_003	NODE_1_length_471093_cov_5.816074	135768	137998	+	fepA	(fepA) outer membrane receptor FepA [Ent (VF0562) - Nutritional/Metabolic factor (VFC0272)] [Klebsiella pneumoniae subsp. pneumoniae NTUH-K2044]	Nutrient Acquisition	1-2219/2229	#ERROR!	12/42	98.88	82.15	vfdb	WP_012737617
25081301-002-WGS_S4.fasta	ENH_003	NODE_1_length_471093_cov_5.816074	300313	303455	+	acrB	(acrB) acriflavine resistance protein B [AcrAB (VF0568) - Antimicrobial activity/Competitive advantage (VFC0325)] [Klebsiella pneumoniae subsp. pneumoniae NTUH-K2044]	Immune Evasion/Competition	1-3143/3147	#ERROR!	2026-04-02	99.81	85.69	vfdb	WP_002892069
25081301-002-WGS_S4.fasta	ENH_003	NODE_21_length_100731_cov_4.231368	7905	8555	-	cgsD	(cgsD) transcriptional regulator CsgD [Curli fibers (VF1138) - Adherence (VFC0001)] [Escherichia coli O25b:H4-ST131]	Adhesion/Biofilm	1-651/651	#ERROR!	0/0	100.00	80.18	vfdb	WP_000481500
25081301-002-WGS_S4.fasta	ENH_003	NODE_21_length_100731_cov_4.231368	93153	93827	-	phoP	(phoP) response regulator in two-component regulatory system with PhoQ [PhoPQ (VF0111) - Regulation (VFC0301)] [Salmonella enterica subsp. enterica serovar Typhimurium str. LT2]	Regulation	1-675/675	#ERROR!	0/0	100.00	81.33	vfdb	NP_460201
25081301-002-WGS_S4.fasta	ENH_003	NODE_2_length_407798_cov_4.630740	289333	289979	-	rcsB	(rcsB) transcriptional regulator RcsB [RcsAB (VF0571) - Regulation (VFC0301)] [Klebsiella pneumoniae subsp. pneumoniae NTUH-K2044]	Regulation	1-647/651	#ERROR!	0/0	99.39	85.47	vfdb	WP_002913007
25081301-002-WGS_S4.fasta	ENH_003	NODE_5_length_245003_cov_5.495284	130516	131507	-	rpoS	(rpoS) RNA polymerase sigma factor RpoS [RpoS (VF0112) - Regulation (VFC0301)] [Salmonella enterica subsp. enterica serovar Typhimurium str. LT2]	Regulation	2-993/993	#ERROR!	2026-02-02	99.80	89.73	vfdb	NP_461845
25081301-003-WGS_S5.fasta	ENH_004	NODE_13_length_125846_cov_6.721544	2	1534	+	vipB/tssC	(vipB/tssC) type VI secretion system contractile sheath large subunit VipB [T6SS (VF0569) - Effector delivery system (VFC0086)] [Klebsiella pneumoniae subsp. pneumoniae NTUH-K2044]	Secretion Systems	1-1542/1545	#ERROR!	2026-09-01	99.22	85.34	vfdb	WP_014907727
25081301-003-WGS_S5.fasta	ENH_004	NODE_13_length_125846_cov_6.721544	5294	5785	+	hcp/tssD	(hcp/tssD) type VI secretion system protein Hcp family [T6SS (VF0569) - Effector delivery system (VFC0086)] [Klebsiella pneumoniae subsp. pneumoniae NTUH-K2044]	Secretion Systems	1-492/492	#ERROR!	0/0	100.00	89.43	vfdb	WP_002902160
25081301-003-WGS_S5.fasta	ENH_004	NODE_13_length_125846_cov_6.721544	23905	25659	+	tssF	(tssF) type VI secretion system baseplate subunit TssF [T6SS (VF0569) - Effector delivery system (VFC0086)] [Klebsiella pneumoniae subsp. pneumoniae NTUH-K2044]	Secretion Systems	1-1755/1755	#ERROR!	2026-02-02	99.94	83.26	vfdb	WP_004190505
25081301-003-WGS_S5.fasta	ENH_004	NODE_16_length_118870_cov_7.076525	21913	23319	-	gndA	(gndA) NADP-dependent phosphogluconate dehydrogenase [Capsule (VF0560) - Immune modulation (VFC0258)] [Klebsiella pneumoniae subsp. pneumoniae NTUH-K2044]	Immune Evasion/Competition	1-1407/1407	#ERROR!	0/0	100.00	83.23	vfdb	WP_014907233
25081301-003-WGS_S5.fasta	ENH_004	NODE_16_length_118870_cov_7.076525	29406	30266	-	galF	(galF) GalU regulator GalF [Capsule (VF0560) - Immune modulation (VFC0258)] [Klebsiella pneumoniae subsp. pneumoniae NTUH-K2044]	Immune Evasion/Competition	1-861/891	#ERROR!	0/0	96.63	82.11	vfdb	WP_001741945
25081301-003-WGS_S5.fasta	ENH_004	NODE_1_length_631046_cov_6.880977	66203	66639	-	fur	(fur) ferric iron uptake transcriptional regulator [Fur (VF0113) - Regulation (VFC0301)] [Salmonella enterica subsp. enterica serovar Typhimurium str. LT2]	Regulation	1-437/453	#ERROR!	0/0	96.47	82.15	vfdb	NP_459678
25081301-003-WGS_S5.fasta	ENH_004	NODE_1_length_631046_cov_6.880977	377018	378060	-	ompA	(ompA) outer membrane protein A [OmpA (VF0236) - Invasion (VFC0083)] [Escherichia coli O18:K1:H7 str. RS218]	Invasion	1-1031/1041	#ERROR!	2026-12-03	99.04	84.85	vfdb	AAF37887
25081301-003-WGS_S5.fasta	ENH_004	NODE_1_length_631046_cov_6.880977	430562	431212	-	cgsD	(cgsD) transcriptional regulator CsgD [Curli fibers (VF1138) - Adherence (VFC0001)] [Escherichia coli O25b:H4-ST131]	Adhesion/Biofilm	1-651/651	#ERROR!	0/0	100.00	80.18	vfdb	WP_000481500
25081301-003-WGS_S5.fasta	ENH_004	NODE_1_length_631046_cov_6.880977	515810	516484	-	phoP	(phoP) response regulator in two-component regulatory system with PhoQ [PhoPQ (VF0111) - Regulation (VFC0301)] [Salmonella enterica subsp. enterica serovar Typhimurium str. LT2]	Regulation	1-675/675	#ERROR!	0/0	100.00	81.33	vfdb	NP_460201
25081301-003-WGS_S5.fasta	ENH_004	NODE_2_length_392866_cov_7.546719	78550	79541	-	rpoS	(rpoS) RNA polymerase sigma factor RpoS [RpoS (VF0112) - Regulation (VFC0301)] [Salmonella enterica subsp. enterica serovar Typhimurium str. LT2]	Regulation	2-993/993	#ERROR!	2026-02-02	99.80	89.63	vfdb	NP_461845
25081301-003-WGS_S5.fasta	ENH_004	NODE_3_length_364618_cov_7.132748	67401	68047	+	rcsB	(rcsB) transcriptional regulator RcsB [RcsAB (VF0571) - Regulation (VFC0301)] [Klebsiella pneumoniae subsp. pneumoniae NTUH-K2044]	Regulation	1-647/651	#ERROR!	0/0	99.39	85.32	vfdb	WP_002913007
25081301-003-WGS_S5.fasta	ENH_004	NODE_4_length_354493_cov_7.465095	199306	202448	-	acrB	(acrB) acriflavine resistance protein B [AcrAB (VF0568) - Antimicrobial activity/Competitive advantage (VFC0325)] [Klebsiella pneumoniae subsp. pneumoniae NTUH-K2044]	Immune Evasion/Competition	1-3143/3147	#ERROR!	2026-04-02	99.81	85.66	vfdb	WP_002892069
25081301-003-WGS_S5.fasta	ENH_004	NODE_4_length_354493_cov_7.465095	317011	319241	-	fepA	(fepA) outer membrane receptor FepA [Ent (VF0562) - Nutritional/Metabolic factor (VFC0272)] [Klebsiella pneumoniae subsp. pneumoniae NTUH-K2044]	Nutrient Acquisition	1-2219/2229	#ERROR!	9/36	99.01	82.21	vfdb	WP_012737617
25081301-003-WGS_S5.fasta	ENH_004	NODE_4_length_354493_cov_7.465095	324769	325540	-	fepC	(fepC) iron-enterobactin transporter ATP-binding protein [Ent (VF0562) - Nutritional/Metabolic factor (VFC0272)] [Klebsiella pneumoniae subsp. pneumoniae NTUH-K2044]	Nutrient Acquisition	14-785/795	#ERROR!	0/0	97.11	80.31	vfdb	WP_002893737
25081301-003-WGS_S5.fasta	ENH_004	NODE_4_length_354493_cov_7.465095	325550	326404	-	fepG	(fepG) iron-enterobactin transporter permease [Ent (VF0562) - Nutritional/Metabolic factor (VFC0272)] [Klebsiella pneumoniae subsp. pneumoniae NTUH-K2044]	Nutrient Acquisition	139-993/993	.=======/======	2026-08-04	85.70	80.44	vfdb	WP_004147521
25081301-003-WGS_S5.fasta	ENH_004	NODE_4_length_354493_cov_7.465095	326545	327543	-	fepD	(fepD) iron-enterobactin transporter membrane protein [Ent (VF0562) - Nutritional/Metabolic factor (VFC0272)] [Klebsiella pneumoniae subsp. pneumoniae NTUH-K2044]	Nutrient Acquisition	1-1002/1008	#ERROR!	8/15	98.51	80.56	vfdb	WP_004176917
25081301-003-WGS_S5.fasta	ENH_004	NODE_4_length_354493_cov_7.465095	327652	328802	+	entS	(entS) enterobactin exporter EntS [Ent (VF0562) - Nutritional/Metabolic factor (VFC0272)] [Klebsiella pneumoniae subsp. pneumoniae NTUH-K2044]	Nutrient Acquisition	1-1151/1242	#ERROR!	0/0	92.67	81.23	vfdb	WP_004147525
25081301-003-WGS_S5.fasta	ENH_004	NODE_4_length_354493_cov_7.465095	331291	332889	+	entE	(entE) enterobactin synthase subunit E [Ent (VF0562) - Nutritional/Metabolic factor (VFC0272)] [Klebsiella pneumoniae subsp. pneumoniae NTUH-K2044]	Nutrient Acquisition	10-1608/1608	#ERROR!	0/0	99.44	80.11	vfdb	WP_004183353
25081301-003-WGS_S5.fasta	ENH_004	NODE_4_length_354493_cov_7.465095	332900	333748	+	entB	(entB) 23-dihydro-23-dihydroxybenzoate synthetase isochroismatase [Ent (VF0562) - Nutritional/Metabolic factor (VFC0272)] [Klebsiella pneumoniae subsp. pneumoniae NTUH-K2044]	Nutrient Acquisition	1-846/852	#ERROR!	2026-03-01	99.30	84.81	vfdb	WP_004210873
25081301-003-WGS_S5.fasta	ENH_004	NODE_4_length_354493_cov_7.465095	333763	334506	+	entA	(entA) 23-dihydroxybenzoate-23-dehydrogenase [Ent (VF0562) - Nutritional/Metabolic factor (VFC0272)] [Klebsiella pneumoniae subsp. pneumoniae NTUH-K2044]	Nutrient Acquisition	4-747/747	#ERROR!	2026-12-05	98.80	82.00	vfdb	WP_086074289
25081301-003-WGS_S5.fasta	ENH_004	NODE_52_length_624_cov_13.687619	1	486	+	vipA/tssB	(vipA/tssB) type VI secretion system contractile sheath small subunit VipA [T6SS (VF0569) - Effector delivery system (VFC0086)] [Klebsiella pneumoniae subsp. pneumoniae NTUH-K2044]	Secretion Systems	7-492/492	#ERROR!	0/0	98.78	81.48	vfdb	WP_004176434
25081301-004-WGS_S6.fasta	ENH_007	NODE_12_length_128286_cov_6.955627	102628	104382	-	tssF	(tssF) type VI secretion system baseplate subunit TssF [T6SS (VF0569) - Effector delivery system (VFC0086)] [Klebsiella pneumoniae subsp. pneumoniae NTUH-K2044]	Secretion Systems	1-1755/1755	#ERROR!	2026-02-02	99.94	83.26	vfdb	WP_004190505
25081301-004-WGS_S6.fasta	ENH_007	NODE_12_length_128286_cov_6.955627	122502	122993	-	hcp/tssD	(hcp/tssD) type VI secretion system protein Hcp family [T6SS (VF0569) - Effector delivery system (VFC0086)] [Klebsiella pneumoniae subsp. pneumoniae NTUH-K2044]	Secretion Systems	1-492/492	#ERROR!	0/0	100.00	89.43	vfdb	WP_002902160
25081301-004-WGS_S6.fasta	ENH_007	NODE_12_length_128286_cov_6.955627	126753	128285	-	vipB/tssC	(vipB/tssC) type VI secretion system contractile sheath large subunit VipB [T6SS (VF0569) - Effector delivery system (VFC0086)] [Klebsiella pneumoniae subsp. pneumoniae NTUH-K2044]	Secretion Systems	1-1542/1545	#ERROR!	2026-09-01	99.22	85.34	vfdb	WP_014907727
25081301-004-WGS_S6.fasta	ENH_007	NODE_1_length_631068_cov_7.128853	114585	115259	+	phoP	(phoP) response regulator in two-component regulatory system with PhoQ [PhoPQ (VF0111) - Regulation (VFC0301)] [Salmonella enterica subsp. enterica serovar Typhimurium str. LT2]	Regulation	1-675/675	#ERROR!	0/0	100.00	81.33	vfdb	NP_460201
25081301-004-WGS_S6.fasta	ENH_007	NODE_1_length_631068_cov_7.128853	199857	200507	+	cgsD	(cgsD) transcriptional regulator CsgD [Curli fibers (VF1138) - Adherence (VFC0001)] [Escherichia coli O25b:H4-ST131]	Adhesion/Biofilm	1-651/651	#ERROR!	0/0	100.00	80.18	vfdb	WP_000481500
25081301-004-WGS_S6.fasta	ENH_007	NODE_1_length_631068_cov_7.128853	253009	254051	+	ompA	(ompA) outer membrane protein A [OmpA (VF0236) - Invasion (VFC0083)] [Escherichia coli O18:K1:H7 str. RS218]	Invasion	1-1031/1041	#ERROR!	2026-12-03	99.04	84.85	vfdb	AAF37887
25081301-004-WGS_S6.fasta	ENH_007	NODE_1_length_631068_cov_7.128853	564430	564866	+	fur	(fur) ferric iron uptake transcriptional regulator [Fur (VF0113) - Regulation (VFC0301)] [Salmonella enterica subsp. enterica serovar Typhimurium str. LT2]	Regulation	1-437/453	#ERROR!	0/0	96.47	82.15	vfdb	NP_459678
25081301-004-WGS_S6.fasta	ENH_007	NODE_2_length_485236_cov_7.380849	296583	297229	-	rcsB	(rcsB) transcriptional regulator RcsB [RcsAB (VF0571) - Regulation (VFC0301)] [Klebsiella pneumoniae subsp. pneumoniae NTUH-K2044]	Regulation	1-647/651	#ERROR!	0/0	99.39	85.32	vfdb	WP_002913007
25081301-004-WGS_S6.fasta	ENH_007	NODE_2_length_485236_cov_7.380849	453161	454021	+	galF	(galF) GalU regulator GalF [Capsule (VF0560) - Immune modulation (VFC0258)] [Klebsiella pneumoniae subsp. pneumoniae NTUH-K2044]	Immune Evasion/Competition	1-861/891	#ERROR!	0/0	96.63	82.11	vfdb	WP_001741945
25081301-004-WGS_S6.fasta	ENH_007	NODE_2_length_485236_cov_7.380849	460108	461514	+	gndA	(gndA) NADP-dependent phosphogluconate dehydrogenase [Capsule (VF0560) - Immune modulation (VFC0258)] [Klebsiella pneumoniae subsp. pneumoniae NTUH-K2044]	Immune Evasion/Competition	1-1407/1407	#ERROR!	0/0	100.00	83.23	vfdb	WP_014907233
25081301-004-WGS_S6.fasta	ENH_007	NODE_3_length_392745_cov_7.874882	78550	79541	-	rpoS	(rpoS) RNA polymerase sigma factor RpoS [RpoS (VF0112) - Regulation (VFC0301)] [Salmonella enterica subsp. enterica serovar Typhimurium str. LT2]	Regulation	2-993/993	#ERROR!	2026-02-02	99.80	89.63	vfdb	NP_461845
25081301-004-WGS_S6.fasta	ENH_007	NODE_46_length_624_cov_11.367619	139	624	-	vipA/tssB	(vipA/tssB) type VI secretion system contractile sheath small subunit VipA [T6SS (VF0569) - Effector delivery system (VFC0086)] [Klebsiella pneumoniae subsp. pneumoniae NTUH-K2044]	Secretion Systems	7-492/492	#ERROR!	0/0	98.78	81.48	vfdb	WP_004176434
25081301-004-WGS_S6.fasta	ENH_007	NODE_4_length_354493_cov_7.744888	19988	20731	-	entA	(entA) 23-dihydroxybenzoate-23-dehydrogenase [Ent (VF0562) - Nutritional/Metabolic factor (VFC0272)] [Klebsiella pneumoniae subsp. pneumoniae NTUH-K2044]	Nutrient Acquisition	4-747/747	#ERROR!	2026-12-05	98.80	82.00	vfdb	WP_086074289
25081301-004-WGS_S6.fasta	ENH_007	NODE_4_length_354493_cov_7.744888	20746	21594	-	entB	(entB) 23-dihydro-23-dihydroxybenzoate synthetase isochroismatase [Ent (VF0562) - Nutritional/Metabolic factor (VFC0272)] [Klebsiella pneumoniae subsp. pneumoniae NTUH-K2044]	Nutrient Acquisition	1-846/852	#ERROR!	2026-03-01	99.30	84.81	vfdb	WP_004210873
25081301-004-WGS_S6.fasta	ENH_007	NODE_4_length_354493_cov_7.744888	21605	23203	-	entE	(entE) enterobactin synthase subunit E [Ent (VF0562) - Nutritional/Metabolic factor (VFC0272)] [Klebsiella pneumoniae subsp. pneumoniae NTUH-K2044]	Nutrient Acquisition	10-1608/1608	#ERROR!	0/0	99.44	80.11	vfdb	WP_004183353
25081301-004-WGS_S6.fasta	ENH_007	NODE_4_length_354493_cov_7.744888	25692	26842	-	entS	(entS) enterobactin exporter EntS [Ent (VF0562) - Nutritional/Metabolic factor (VFC0272)] [Klebsiella pneumoniae subsp. pneumoniae NTUH-K2044]	Nutrient Acquisition	1-1151/1242	#ERROR!	0/0	92.67	81.23	vfdb	WP_004147525
25081301-004-WGS_S6.fasta	ENH_007	NODE_4_length_354493_cov_7.744888	26951	27949	+	fepD	(fepD) iron-enterobactin transporter membrane protein [Ent (VF0562) - Nutritional/Metabolic factor (VFC0272)] [Klebsiella pneumoniae subsp. pneumoniae NTUH-K2044]	Nutrient Acquisition	1-1002/1008	#ERROR!	8/15	98.51	80.56	vfdb	WP_004176917
25081301-004-WGS_S6.fasta	ENH_007	NODE_4_length_354493_cov_7.744888	28090	28944	+	fepG	(fepG) iron-enterobactin transporter permease [Ent (VF0562) - Nutritional/Metabolic factor (VFC0272)] [Klebsiella pneumoniae subsp. pneumoniae NTUH-K2044]	Nutrient Acquisition	139-993/993	.=======/======	2026-08-04	85.70	80.44	vfdb	WP_004147521
25081301-004-WGS_S6.fasta	ENH_007	NODE_4_length_354493_cov_7.744888	28954	29725	+	fepC	(fepC) iron-enterobactin transporter ATP-binding protein [Ent (VF0562) - Nutritional/Metabolic factor (VFC0272)] [Klebsiella pneumoniae subsp. pneumoniae NTUH-K2044]	Nutrient Acquisition	14-785/795	#ERROR!	0/0	97.11	80.31	vfdb	WP_002893737
25081301-004-WGS_S6.fasta	ENH_007	NODE_4_length_354493_cov_7.744888	35253	37483	+	fepA	(fepA) outer membrane receptor FepA [Ent (VF0562) - Nutritional/Metabolic factor (VFC0272)] [Klebsiella pneumoniae subsp. pneumoniae NTUH-K2044]	Nutrient Acquisition	1-2219/2229	#ERROR!	9/36	99.01	82.21	vfdb	WP_012737617
25081301-004-WGS_S6.fasta	ENH_007	NODE_4_length_354493_cov_7.744888	152046	155188	+	acrB	(acrB) acriflavine resistance protein B [AcrAB (VF0568) - Antimicrobial activity/Competitive advantage (VFC0325)] [Klebsiella pneumoniae subsp. pneumoniae NTUH-K2044]	Immune Evasion/Competition	1-3143/3147	#ERROR!	2026-04-02	99.81	85.66	vfdb	WP_002892069

## Sheet: SRGs
Isolate	SEQUENCE	START	END	STRAND	GENE	COVERAGE	COVERAGE_MAP	GAPS	%COVERAGE	%IDENTITY	DATABASE	ACCESSION	PRODUCT	RESISTANCE
ENH_002	NODE_11_length_148368_cov_6.072834	89140	90131	-	rpoS	2-993/993	#ERROR!	2026-02-02	99.80	89.83	vfdb	NP_461845	(rpoS) RNA polymerase sigma factor RpoS [RpoS (VF0112) - Regulation (VFC0301)] [Salmonella enterica subsp. enterica serovar Typhimurium str. LT2]
ENH_002	NODE_14_length_122704_cov_5.797431	3265	4098	-	cgsG	1-834/834	#ERROR!	2026-02-02	99.88	80.24	vfdb	WP_001189322	(cgsG) curli production assembly/transport protein CsgG [Curli fibers (VF1138) - Adherence (VFC0001)] [Escherichia coli O25b:H4-ST131]
ENH_002	NODE_14_length_122704_cov_5.797431	90838	91512	-	phoP	1-675/675	#ERROR!	0/0	100.00	81.48	vfdb	NP_460201	(phoP) response regulator in two-component regulatory system with PhoQ [PhoPQ (VF0111) - Regulation (VFC0301)] [Salmonella enterica subsp. enterica serovar Typhimurium str. LT2]
ENH_002	NODE_1_length_355697_cov_5.478031	74569	75060	+	vipA/tssB	1-492/492	#ERROR!	0/0	100.00	80.49	vfdb	WP_004176434	(vipA/tssB) type VI secretion system contractile sheath small subunit VipA [T6SS (VF0569) - Effector delivery system (VFC0086)] [Klebsiella pneumoniae subsp. pneumoniae NTUH-K2044]
ENH_002	NODE_2_length_273364_cov_5.818531	224867	225909	-	ompA	1-1031/1041	#ERROR!	2026-12-01	99.04	84.56	vfdb	AAF37887	(ompA) outer membrane protein A [OmpA (VF0236) - Invasion (VFC0083)] [Escherichia coli O18:K1:H7 str. RS218]
ENH_002	NODE_32_length_50229_cov_6.114881	10239	11643	+	gndA	1-1405/1407	#ERROR!	0/0	99.86	84.27	vfdb	WP_014907233	(gndA) NADP-dependent phosphogluconate dehydrogenase [Capsule (VF0560) - Immune modulation (VFC0258)] [Klebsiella pneumoniae subsp. pneumoniae NTUH-K2044]
ENH_002	NODE_40_length_29618_cov_12.024764	23800	24654	+	galF	7-861/891	#ERROR!	0/0	95.96	83.04	vfdb	WP_001741945	(galF) GalU regulator GalF [Capsule (VF0560) - Immune modulation (VFC0258)] [Klebsiella pneumoniae subsp. pneumoniae NTUH-K2044]
ENH_002	NODE_4_length_248432_cov_5.935409	107634	108280	-	rcsB	1-647/651	#ERROR!	0/0	99.39	85.16	vfdb	WP_002913007	(rcsB) transcriptional regulator RcsB [RcsAB (VF0571) - Regulation (VFC0301)] [Klebsiella pneumoniae subsp. pneumoniae NTUH-K2044]
ENH_002	NODE_7_length_185196_cov_6.046948	85184	85620	+	fur	1-437/453	#ERROR!	0/0	96.47	81.92	vfdb	NP_459678	(fur) ferric iron uptake transcriptional regulator [Fur (VF0113) - Regulation (VFC0301)] [Salmonella enterica subsp. enterica serovar Typhimurium str. LT2]
ENH_002	NODE_7_length_185196_cov_6.046948	167565	168308	-	entA	4-747/747	#ERROR!	7/16	98.53	82.58	vfdb	WP_086074289	(entA) 23-dihydroxybenzoate-23-dehydrogenase [Ent (VF0562) - Nutritional/Metabolic factor (VFC0272)] [Klebsiella pneumoniae subsp. pneumoniae NTUH-K2044]
ENH_002	NODE_7_length_185196_cov_6.046948	168323	169171	-	entB	1-846/852	#ERROR!	2026-03-01	99.30	85.04	vfdb	WP_004210873	(entB) 23-dihydro-23-dihydroxybenzoate synthetase isochroismatase [Ent (VF0562) - Nutritional/Metabolic factor (VFC0272)] [Klebsiella pneumoniae subsp. pneumoniae NTUH-K2044]
ENH_002	NODE_7_length_185196_cov_6.046948	169182	170780	-	entE	10-1608/1608	#ERROR!	0/0	99.44	80.05	vfdb	WP_004183353	(entE) enterobactin synthase subunit E [Ent (VF0562) - Nutritional/Metabolic factor (VFC0272)] [Klebsiella pneumoniae subsp. pneumoniae NTUH-K2044]
ENH_002	NODE_7_length_185196_cov_6.046948	173279	174429	-	entS	1-1151/1242	#ERROR!	0/0	92.67	81.41	vfdb	WP_004147525	(entS) enterobactin exporter EntS [Ent (VF0562) - Nutritional/Metabolic factor (VFC0272)] [Klebsiella pneumoniae subsp. pneumoniae NTUH-K2044]
ENH_002	NODE_7_length_185196_cov_6.046948	175677	176531	+	fepG	139-993/993	.=======/======	2026-08-04	85.70	80.09	vfdb	WP_004147521	(fepG) iron-enterobactin transporter permease [Ent (VF0562) - Nutritional/Metabolic factor (VFC0272)] [Klebsiella pneumoniae subsp. pneumoniae NTUH-K2044]
ENH_002	NODE_7_length_185196_cov_6.046948	176545	177313	+	fepC	18-786/795	#ERROR!	0/0	96.73	80.10	vfdb	WP_002893737	(fepC) iron-enterobactin transporter ATP-binding protein [Ent (VF0562) - Nutritional/Metabolic factor (VFC0272)] [Klebsiella pneumoniae subsp. pneumoniae NTUH-K2044]
ENH_002	NODE_7_length_185196_cov_6.046948	182840	185070	+	fepA	1-2219/2229	#ERROR!	12/42	98.88	82.28	vfdb	WP_012737617	(fepA) outer membrane receptor FepA [Ent (VF0562) - Nutritional/Metabolic factor (VFC0272)] [Klebsiella pneumoniae subsp. pneumoniae NTUH-K2044]
ENH_002	NODE_8_length_182423_cov_6.089017	84190	87332	-	acrB	1-3143/3147	#ERROR!	2026-04-02	99.81	84.93	vfdb	WP_002892069	(acrB) acriflavine resistance protein B [AcrAB (VF0568) - Antimicrobial activity/Competitive advantage (VFC0325)] [Klebsiella pneumoniae subsp. pneumoniae NTUH-K2044]
ENH_003	NODE_12_length_146386_cov_5.272458	87437	88843	-	gndA	1-1407/1407	#ERROR!	0/0	100.00	83.23	vfdb	WP_014907233	(gndA) NADP-dependent phosphogluconate dehydrogenase [Capsule (VF0560) - Immune modulation (VFC0258)] [Klebsiella pneumoniae subsp. pneumoniae NTUH-K2044]
ENH_003	NODE_12_length_146386_cov_5.272458	99871	100725	-	galF	7-861/891	#ERROR!	0/0	95.96	83.04	vfdb	WP_001741945	(galF) GalU regulator GalF [Capsule (VF0560) - Immune modulation (VFC0258)] [Klebsiella pneumoniae subsp. pneumoniae NTUH-K2044]
ENH_003	NODE_18_length_108863_cov_4.384070	63284	64326	-	ompA	1-1031/1041	#ERROR!	2026-12-03	99.04	84.85	vfdb	AAF37887	(ompA) outer membrane protein A [OmpA (VF0236) - Invasion (VFC0083)] [Escherichia coli O18:K1:H7 str. RS218]
ENH_003	NODE_1_length_471093_cov_5.816074	32305	32741	+	fur	1-437/453	#ERROR!	0/0	96.47	82.15	vfdb	NP_459678	(fur) ferric iron uptake transcriptional regulator [Fur (VF0113) - Regulation (VFC0301)] [Salmonella enterica subsp. enterica serovar Typhimurium str. LT2]
ENH_003	NODE_1_length_471093_cov_5.816074	120503	121246	-	entA	4-747/747	#ERROR!	7/14	98.66	82.16	vfdb	WP_086074289	(entA) 23-dihydroxybenzoate-23-dehydrogenase [Ent (VF0562) - Nutritional/Metabolic factor (VFC0272)] [Klebsiella pneumoniae subsp. pneumoniae NTUH-K2044]
ENH_003	NODE_1_length_471093_cov_5.816074	121261	122109	-	entB	1-846/852	#ERROR!	2026-03-01	99.30	84.57	vfdb	WP_004210873	(entB) 23-dihydro-23-dihydroxybenzoate synthetase isochroismatase [Ent (VF0562) - Nutritional/Metabolic factor (VFC0272)] [Klebsiella pneumoniae subsp. pneumoniae NTUH-K2044]
ENH_003	NODE_1_length_471093_cov_5.816074	126207	127357	-	entS	1-1151/1242	#ERROR!	0/0	92.67	81.49	vfdb	WP_004147525	(entS) enterobactin exporter EntS [Ent (VF0562) - Nutritional/Metabolic factor (VFC0272)] [Klebsiella pneumoniae subsp. pneumoniae NTUH-K2044]
ENH_003	NODE_1_length_471093_cov_5.816074	127466	128464	+	fepD	1-1002/1008	#ERROR!	2026-11-07	98.71	80.92	vfdb	WP_004176917	(fepD) iron-enterobactin transporter membrane protein [Ent (VF0562) - Nutritional/Metabolic factor (VFC0272)] [Klebsiella pneumoniae subsp. pneumoniae NTUH-K2044]
ENH_003	NODE_1_length_471093_cov_5.816074	128605	129459	+	fepG	139-993/993	.=======/======	2026-08-04	85.70	80.56	vfdb	WP_004147521	(fepG) iron-enterobactin transporter permease [Ent (VF0562) - Nutritional/Metabolic factor (VFC0272)] [Klebsiella pneumoniae subsp. pneumoniae NTUH-K2044]
ENH_003	NODE_1_length_471093_cov_5.816074	129469	130240	+	fepC	14-785/795	#ERROR!	0/0	97.11	80.57	vfdb	WP_002893737	(fepC) iron-enterobactin transporter ATP-binding protein [Ent (VF0562) - Nutritional/Metabolic factor (VFC0272)] [Klebsiella pneumoniae subsp. pneumoniae NTUH-K2044]
ENH_003	NODE_1_length_471093_cov_5.816074	135768	137998	+	fepA	1-2219/2229	#ERROR!	12/42	98.88	82.15	vfdb	WP_012737617	(fepA) outer membrane receptor FepA [Ent (VF0562) - Nutritional/Metabolic factor (VFC0272)] [Klebsiella pneumoniae subsp. pneumoniae NTUH-K2044]
ENH_003	NODE_1_length_471093_cov_5.816074	300313	303455	+	acrB	1-3143/3147	#ERROR!	2026-04-02	99.81	85.69	vfdb	WP_002892069	(acrB) acriflavine resistance protein B [AcrAB (VF0568) - Antimicrobial activity/Competitive advantage (VFC0325)] [Klebsiella pneumoniae subsp. pneumoniae NTUH-K2044]
ENH_003	NODE_21_length_100731_cov_4.231368	7905	8555	-	cgsD	1-651/651	#ERROR!	0/0	100.00	80.18	vfdb	WP_000481500	(cgsD) transcriptional regulator CsgD [Curli fibers (VF1138) - Adherence (VFC0001)] [Escherichia coli O25b:H4-ST131]
ENH_003	NODE_21_length_100731_cov_4.231368	93153	93827	-	phoP	1-675/675	#ERROR!	0/0	100.00	81.33	vfdb	NP_460201	(phoP) response regulator in two-component regulatory system with PhoQ [PhoPQ (VF0111) - Regulation (VFC0301)] [Salmonella enterica subsp. enterica serovar Typhimurium str. LT2]
ENH_003	NODE_2_length_407798_cov_4.630740	289333	289979	-	rcsB	1-647/651	#ERROR!	0/0	99.39	85.47	vfdb	WP_002913007	(rcsB) transcriptional regulator RcsB [RcsAB (VF0571) - Regulation (VFC0301)] [Klebsiella pneumoniae subsp. pneumoniae NTUH-K2044]
ENH_003	NODE_5_length_245003_cov_5.495284	130516	131507	-	rpoS	2-993/993	#ERROR!	2026-02-02	99.80	89.73	vfdb	NP_461845	(rpoS) RNA polymerase sigma factor RpoS [RpoS (VF0112) - Regulation (VFC0301)] [Salmonella enterica subsp. enterica serovar Typhimurium str. LT2]
ENH_004	NODE_13_length_125846_cov_6.721544	2	1534	+	vipB/tssC	1-1542/1545	#ERROR!	2026-09-01	99.22	85.34	vfdb	WP_014907727	(vipB/tssC) type VI secretion system contractile sheath large subunit VipB [T6SS (VF0569) - Effector delivery system (VFC0086)] [Klebsiella pneumoniae subsp. pneumoniae NTUH-K2044]
ENH_004	NODE_13_length_125846_cov_6.721544	5294	5785	+	hcp/tssD	1-492/492	#ERROR!	0/0	100.00	89.43	vfdb	WP_002902160	(hcp/tssD) type VI secretion system protein Hcp family [T6SS (VF0569) - Effector delivery system (VFC0086)] [Klebsiella pneumoniae subsp. pneumoniae NTUH-K2044]
ENH_004	NODE_13_length_125846_cov_6.721544	23905	25659	+	tssF	1-1755/1755	#ERROR!	2026-02-02	99.94	83.26	vfdb	WP_004190505	(tssF) type VI secretion system baseplate subunit TssF [T6SS (VF0569) - Effector delivery system (VFC0086)] [Klebsiella pneumoniae subsp. pneumoniae NTUH-K2044]
ENH_004	NODE_16_length_118870_cov_7.076525	21913	23319	-	gndA	1-1407/1407	#ERROR!	0/0	100.00	83.23	vfdb	WP_014907233	(gndA) NADP-dependent phosphogluconate dehydrogenase [Capsule (VF0560) - Immune modulation (VFC0258)] [Klebsiella pneumoniae subsp. pneumoniae NTUH-K2044]
ENH_004	NODE_16_length_118870_cov_7.076525	29406	30266	-	galF	1-861/891	#ERROR!	0/0	96.63	82.11	vfdb	WP_001741945	(galF) GalU regulator GalF [Capsule (VF0560) - Immune modulation (VFC0258)] [Klebsiella pneumoniae subsp. pneumoniae NTUH-K2044]
ENH_004	NODE_1_length_631046_cov_6.880977	66203	66639	-	fur	1-437/453	#ERROR!	0/0	96.47	82.15	vfdb	NP_459678	(fur) ferric iron uptake transcriptional regulator [Fur (VF0113) - Regulation (VFC0301)] [Salmonella enterica subsp. enterica serovar Typhimurium str. LT2]
ENH_004	NODE_1_length_631046_cov_6.880977	377018	378060	-	ompA	1-1031/1041	#ERROR!	2026-12-03	99.04	84.85	vfdb	AAF37887	(ompA) outer membrane protein A [OmpA (VF0236) - Invasion (VFC0083)] [Escherichia coli O18:K1:H7 str. RS218]
ENH_004	NODE_1_length_631046_cov_6.880977	430562	431212	-	cgsD	1-651/651	#ERROR!	0/0	100.00	80.18	vfdb	WP_000481500	(cgsD) transcriptional regulator CsgD [Curli fibers (VF1138) - Adherence (VFC0001)] [Escherichia coli O25b:H4-ST131]
ENH_004	NODE_1_length_631046_cov_6.880977	515810	516484	-	phoP	1-675/675	#ERROR!	0/0	100.00	81.33	vfdb	NP_460201	(phoP) response regulator in two-component regulatory system with PhoQ [PhoPQ (VF0111) - Regulation (VFC0301)] [Salmonella enterica subsp. enterica serovar Typhimurium str. LT2]
ENH_004	NODE_2_length_392866_cov_7.546719	78550	79541	-	rpoS	2-993/993	#ERROR!	2026-02-02	99.80	89.63	vfdb	NP_461845	(rpoS) RNA polymerase sigma factor RpoS [RpoS (VF0112) - Regulation (VFC0301)] [Salmonella enterica subsp. enterica serovar Typhimurium str. LT2]
ENH_004	NODE_3_length_364618_cov_7.132748	67401	68047	+	rcsB	1-647/651	#ERROR!	0/0	99.39	85.32	vfdb	WP_002913007	(rcsB) transcriptional regulator RcsB [RcsAB (VF0571) - Regulation (VFC0301)] [Klebsiella pneumoniae subsp. pneumoniae NTUH-K2044]
ENH_004	NODE_4_length_354493_cov_7.465095	199306	202448	-	acrB	1-3143/3147	#ERROR!	2026-04-02	99.81	85.66	vfdb	WP_002892069	(acrB) acriflavine resistance protein B [AcrAB (VF0568) - Antimicrobial activity/Competitive advantage (VFC0325)] [Klebsiella pneumoniae subsp. pneumoniae NTUH-K2044]
ENH_004	NODE_4_length_354493_cov_7.465095	317011	319241	-	fepA	1-2219/2229	#ERROR!	9/36	99.01	82.21	vfdb	WP_012737617	(fepA) outer membrane receptor FepA [Ent (VF0562) - Nutritional/Metabolic factor (VFC0272)] [Klebsiella pneumoniae subsp. pneumoniae NTUH-K2044]
ENH_004	NODE_4_length_354493_cov_7.465095	324769	325540	-	fepC	14-785/795	#ERROR!	0/0	97.11	80.31	vfdb	WP_002893737	(fepC) iron-enterobactin transporter ATP-binding protein [Ent (VF0562) - Nutritional/Metabolic factor (VFC0272)] [Klebsiella pneumoniae subsp. pneumoniae NTUH-K2044]
ENH_004	NODE_4_length_354493_cov_7.465095	325550	326404	-	fepG	139-993/993	.=======/======	2026-08-04	85.70	80.44	vfdb	WP_004147521	(fepG) iron-enterobactin transporter permease [Ent (VF0562) - Nutritional/Metabolic factor (VFC0272)] [Klebsiella pneumoniae subsp. pneumoniae NTUH-K2044]
ENH_004	NODE_4_length_354493_cov_7.465095	326545	327543	-	fepD	1-1002/1008	#ERROR!	8/15	98.51	80.56	vfdb	WP_004176917	(fepD) iron-enterobactin transporter membrane protein [Ent (VF0562) - Nutritional/Metabolic factor (VFC0272)] [Klebsiella pneumoniae subsp. pneumoniae NTUH-K2044]
ENH_004	NODE_4_length_354493_cov_7.465095	327652	328802	+	entS	1-1151/1242	#ERROR!	0/0	92.67	81.23	vfdb	WP_004147525	(entS) enterobactin exporter EntS [Ent (VF0562) - Nutritional/Metabolic factor (VFC0272)] [Klebsiella pneumoniae subsp. pneumoniae NTUH-K2044]
ENH_004	NODE_4_length_354493_cov_7.465095	331291	332889	+	entE	10-1608/1608	#ERROR!	0/0	99.44	80.11	vfdb	WP_004183353	(entE) enterobactin synthase subunit E [Ent (VF0562) - Nutritional/Metabolic factor (VFC0272)] [Klebsiella pneumoniae subsp. pneumoniae NTUH-K2044]
ENH_004	NODE_4_length_354493_cov_7.465095	332900	333748	+	entB	1-846/852	#ERROR!	2026-03-01	99.30	84.81	vfdb	WP_004210873	(entB) 23-dihydro-23-dihydroxybenzoate synthetase isochroismatase [Ent (VF0562) - Nutritional/Metabolic factor (VFC0272)] [Klebsiella pneumoniae subsp. pneumoniae NTUH-K2044]
ENH_004	NODE_4_length_354493_cov_7.465095	333763	334506	+	entA	4-747/747	#ERROR!	2026-12-05	98.80	82.00	vfdb	WP_086074289	(entA) 23-dihydroxybenzoate-23-dehydrogenase [Ent (VF0562) - Nutritional/Metabolic factor (VFC0272)] [Klebsiella pneumoniae subsp. pneumoniae NTUH-K2044]
ENH_004	NODE_52_length_624_cov_13.687619	1	486	+	vipA/tssB	7-492/492	#ERROR!	0/0	98.78	81.48	vfdb	WP_004176434	(vipA/tssB) type VI secretion system contractile sheath small subunit VipA [T6SS (VF0569) - Effector delivery system (VFC0086)] [Klebsiella pneumoniae subsp. pneumoniae NTUH-K2044]
ENH_007	NODE_12_length_128286_cov_6.955627	102628	104382	-	tssF	1-1755/1755	#ERROR!	2026-02-02	99.94	83.26	vfdb	WP_004190505	(tssF) type VI secretion system baseplate subunit TssF [T6SS (VF0569) - Effector delivery system (VFC0086)] [Klebsiella pneumoniae subsp. pneumoniae NTUH-K2044]
ENH_007	NODE_12_length_128286_cov_6.955627	122502	122993	-	hcp/tssD	1-492/492	#ERROR!	0/0	100.00	89.43	vfdb	WP_002902160	(hcp/tssD) type VI secretion system protein Hcp family [T6SS (VF0569) - Effector delivery system (VFC0086)] [Klebsiella pneumoniae subsp. pneumoniae NTUH-K2044]
ENH_007	NODE_12_length_128286_cov_6.955627	126753	128285	-	vipB/tssC	1-1542/1545	#ERROR!	2026-09-01	99.22	85.34	vfdb	WP_014907727	(vipB/tssC) type VI secretion system contractile sheath large subunit VipB [T6SS (VF0569) - Effector delivery system (VFC0086)] [Klebsiella pneumoniae subsp. pneumoniae NTUH-K2044]
ENH_007	NODE_1_length_631068_cov_7.128853	114585	115259	+	phoP	1-675/675	#ERROR!	0/0	100.00	81.33	vfdb	NP_460201	(phoP) response regulator in two-component regulatory system with PhoQ [PhoPQ (VF0111) - Regulation (VFC0301)] [Salmonella enterica subsp. enterica serovar Typhimurium str. LT2]
ENH_007	NODE_1_length_631068_cov_7.128853	199857	200507	+	cgsD	1-651/651	#ERROR!	0/0	100.00	80.18	vfdb	WP_000481500	(cgsD) transcriptional regulator CsgD [Curli fibers (VF1138) - Adherence (VFC0001)] [Escherichia coli O25b:H4-ST131]
ENH_007	NODE_1_length_631068_cov_7.128853	253009	254051	+	ompA	1-1031/1041	#ERROR!	2026-12-03	99.04	84.85	vfdb	AAF37887	(ompA) outer membrane protein A [OmpA (VF0236) - Invasion (VFC0083)] [Escherichia coli O18:K1:H7 str. RS218]
ENH_007	NODE_1_length_631068_cov_7.128853	564430	564866	+	fur	1-437/453	#ERROR!	0/0	96.47	82.15	vfdb	NP_459678	(fur) ferric iron uptake transcriptional regulator [Fur (VF0113) - Regulation (VFC0301)] [Salmonella enterica subsp. enterica serovar Typhimurium str. LT2]
ENH_007	NODE_2_length_485236_cov_7.380849	296583	297229	-	rcsB	1-647/651	#ERROR!	0/0	99.39	85.32	vfdb	WP_002913007	(rcsB) transcriptional regulator RcsB [RcsAB (VF0571) - Regulation (VFC0301)] [Klebsiella pneumoniae subsp. pneumoniae NTUH-K2044]
ENH_007	NODE_2_length_485236_cov_7.380849	453161	454021	+	galF	1-861/891	#ERROR!	0/0	96.63	82.11	vfdb	WP_001741945	(galF) GalU regulator GalF [Capsule (VF0560) - Immune modulation (VFC0258)] [Klebsiella pneumoniae subsp. pneumoniae NTUH-K2044]
ENH_007	NODE_2_length_485236_cov_7.380849	460108	461514	+	gndA	1-1407/1407	#ERROR!	0/0	100.00	83.23	vfdb	WP_014907233	(gndA) NADP-dependent phosphogluconate dehydrogenase [Capsule (VF0560) - Immune modulation (VFC0258)] [Klebsiella pneumoniae subsp. pneumoniae NTUH-K2044]
ENH_007	NODE_3_length_392745_cov_7.874882	78550	79541	-	rpoS	2-993/993	#ERROR!	2026-02-02	99.80	89.63	vfdb	NP_461845	(rpoS) RNA polymerase sigma factor RpoS [RpoS (VF0112) - Regulation (VFC0301)] [Salmonella enterica subsp. enterica serovar Typhimurium str. LT2]
ENH_007	NODE_46_length_624_cov_11.367619	139	624	-	vipA/tssB	7-492/492	#ERROR!	0/0	98.78	81.48	vfdb	WP_004176434	(vipA/tssB) type VI secretion system contractile sheath small subunit VipA [T6SS (VF0569) - Effector delivery system (VFC0086)] [Klebsiella pneumoniae subsp. pneumoniae NTUH-K2044]
ENH_007	NODE_4_length_354493_cov_7.744888	19988	20731	-	entA	4-747/747	#ERROR!	2026-12-05	98.80	82.00	vfdb	WP_086074289	(entA) 23-dihydroxybenzoate-23-dehydrogenase [Ent (VF0562) - Nutritional/Metabolic factor (VFC0272)] [Klebsiella pneumoniae subsp. pneumoniae NTUH-K2044]
ENH_007	NODE_4_length_354493_cov_7.744888	20746	21594	-	entB	1-846/852	#ERROR!	2026-03-01	99.30	84.81	vfdb	WP_004210873	(entB) 23-dihydro-23-dihydroxybenzoate synthetase isochroismatase [Ent (VF0562) - Nutritional/Metabolic factor (VFC0272)] [Klebsiella pneumoniae subsp. pneumoniae NTUH-K2044]
ENH_007	NODE_4_length_354493_cov_7.744888	21605	23203	-	entE	10-1608/1608	#ERROR!	0/0	99.44	80.11	vfdb	WP_004183353	(entE) enterobactin synthase subunit E [Ent (VF0562) - Nutritional/Metabolic factor (VFC0272)] [Klebsiella pneumoniae subsp. pneumoniae NTUH-K2044]
ENH_007	NODE_4_length_354493_cov_7.744888	25692	26842	-	entS	1-1151/1242	#ERROR!	0/0	92.67	81.23	vfdb	WP_004147525	(entS) enterobactin exporter EntS [Ent (VF0562) - Nutritional/Metabolic factor (VFC0272)] [Klebsiella pneumoniae subsp. pneumoniae NTUH-K2044]
ENH_007	NODE_4_length_354493_cov_7.744888	26951	27949	+	fepD	1-1002/1008	#ERROR!	8/15	98.51	80.56	vfdb	WP_004176917	(fepD) iron-enterobactin transporter membrane protein [Ent (VF0562) - Nutritional/Metabolic factor (VFC0272)] [Klebsiella pneumoniae subsp. pneumoniae NTUH-K2044]
ENH_007	NODE_4_length_354493_cov_7.744888	28090	28944	+	fepG	139-993/993	.=======/======	2026-08-04	85.70	80.44	vfdb	WP_004147521	(fepG) iron-enterobactin transporter permease [Ent (VF0562) - Nutritional/Metabolic factor (VFC0272)] [Klebsiella pneumoniae subsp. pneumoniae NTUH-K2044]
ENH_007	NODE_4_length_354493_cov_7.744888	28954	29725	+	fepC	14-785/795	#ERROR!	0/0	97.11	80.31	vfdb	WP_002893737	(fepC) iron-enterobactin transporter ATP-binding protein [Ent (VF0562) - Nutritional/Metabolic factor (VFC0272)] [Klebsiella pneumoniae subsp. pneumoniae NTUH-K2044]
ENH_007	NODE_4_length_354493_cov_7.744888	35253	37483	+	fepA	1-2219/2229	#ERROR!	9/36	99.01	82.21	vfdb	WP_012737617	(fepA) outer membrane receptor FepA [Ent (VF0562) - Nutritional/Metabolic factor (VFC0272)] [Klebsiella pneumoniae subsp. pneumoniae NTUH-K2044]
ENH_007	NODE_4_length_354493_cov_7.744888	152046	155188	+	acrB	1-3143/3147	#ERROR!	2026-04-02	99.81	85.66	vfdb	WP_002892069	(acrB) acriflavine resistance protein B [AcrAB (VF0568) - Antimicrobial activity/Competitive advantage (VFC0325)] [Klebsiella pneumoniae subsp. pneumoniae NTUH-K2044]

## Sheet: Plasmid content
Isolate ID	Plasmid	%Identity	%Overlap	HSP Length/Total Length	Contig	Start	End	Accession
ENH_002	IncFIA(HI1)	98.97	99.74	387/388	contig00059	2140	2526	AF250878
ENH_002	IncFIB(pECLA)	100	100	560/560	contig00029	4889	5448	CP001919
ENH_002	IncFII(pECLA)	100	100	747/747	contig00022	28717	27971	CP001919
ENH_002	IncR	99.6	100	251/251	contig00046	8836	9086	DQ449578
ENH_003	IncHI2	100	100	327/327	contig00008	142652	142978	BX664015
ENH_003	IncHI2A	100	100	630/630	contig00008	127787	127158	BX664015

## Sheet: Integrons
Isolate	ID_integron	ID_replicon	element	pos_beg	pos_end	strand	evalue	type_elt	annotation	model	type	default	distance_2attC	considered_topology
ENH_002	integron_01	contig00048	contig00048_6	7295	7642	-1	NA	protein	protein	NA	complete	Yes	NA	lin
ENH_002	integron_01	contig00048	attc_001	7745	7804	-1	8.2e-07	attC	attC	attc_4	complete	Yes	NA	lin
ENH_002	integron_01	contig00048	attc_002	8065	8121	-1	0.3	attC	attC	attc_4	complete	Yes	261	lin
ENH_002	integron_01	contig00048	contig00048_7	8167	8955	-1	NA	protein	protein	NA	complete	Yes	NA	lin
ENH_002	integron_01	contig00048	contig00048_8	9104	10117	1	1.4e-25	protein	intI	intersection_tyr_intI	complete	Yes	NA	lin
ENH_004	integron_01	contig00030	contig00030_9	6142	7155	1	8.2e-26	protein	intI	intersection_tyr_intI	In0	Yes	NA	lin
ENH_007	integron_01	contig00030	contig00030_1	529	1542	-1	8.2e-26	protein	intI	intersection_tyr_intI	In0	Yes	NA	lin

## Sheet: GIs
Sample	Island start	Island end	Length	Method	Gene name	Gene	Product	Category	Locus	Gene start	Gene end	Strand	External Annotations
ENH002	148592	153251	4659	Predicted by at least one method	cdhR_2	cdh	HTH-type transcriptional regulator CdhR	REGULATORY & SIGNALING	FHGLFIJC_00852	151835	152422	1
ENH002	148592	153251	4659	Predicted by at least one method	higA1	hig	Antitoxin HigA1	TOXIN-ANTITOXIN SYSTEMS	FHGLFIJC_00851	152487	152786	-1
ENH002	148592	153251	4659	Predicted by at least one method	symE_1	sym	Endoribonuclease SymE	TOXIN-ANTITOXIN SYSTEMS	FHGLFIJC_00850	152910	153251	-1
ENH002	507295	513400	6105	Predicted by at least one method	bvgS	bvg	Virulence sensor protein BvgS	VIRULENCE & PATHOGENESIS	FHGLFIJC_02458	507913	511410	-1
ENH002	507295	513400	6105	Predicted by at least one method	bvgA	bvg	Virulence factors putative positive transcription regulator BvgA	VIRULENCE & PATHOGENESIS	FHGLFIJC_02459	511407	512012	-1
ENH002	579207	600071	20864	Predicted by at least one method	xynB	xyn	Beta-xylosidase	METABOLIC ADAPTATION	FHGLFIJC_02520	579207	580817	1
ENH002	579207	600071	20864	Predicted by at least one method	xynR	xyn	HTH-type transcriptional regulator XynR	REGULATORY & SIGNALING	FHGLFIJC_02521	580802	581692	-1
ENH002	579207	600071	20864	Predicted by at least one method	argF_2	arg	Ornithine carbamoyltransferase subunit F	METABOLIC ADAPTATION	FHGLFIJC_03972	583123	584127	-1
ENH002	579207	600071	20864	Predicted by at least one method	rraB	rra	Regulator of ribonuclease activity B	STRESS RESPONSE & DETOXIFICATION	FHGLFIJC_03971	584292	584717	1
ENH002	579207	600071	20864	Predicted by at least one method	xerC_7	xer	Tyrosine recombinase XerC	MGE MAINTENANCE	FHGLFIJC_03963	590313	590864	-1
ENH002	579207	600071	20864	Predicted by at least one method	xerC_6	xer	Tyrosine recombinase XerC	MGE MAINTENANCE	FHGLFIJC_03953	598660	599907	-1
ENH002	588054	594365	6311	Predicted by at least one method	xerC_7	xer	Tyrosine recombinase XerC	MGE MAINTENANCE	FHGLFIJC_03963	590313	590864	-1
ENH002	1178185	1182574	4389	Predicted by at least one method	sfmF	sfm	putative fimbrial-like protein SfmF	VIRULENCE & PATHOGENESIS	FHGLFIJC_02189	1178185	1178706	1
ENH002	1178185	1182574	4389	Predicted by at least one method	pdeB_2	pde	putative cyclic di-GMP phosphodiesterase PdeB	REGULATORY & SIGNALING	FHGLFIJC_02192	1180937	1181635	-1
ENH002	1228023	1240630	12607	Predicted by at least one method	kilR	kil	Killing protein KilR	TOXIN-ANTITOXIN SYSTEMS	FHGLFIJC_04025	1228386	1228592	-1
ENH002	1228023	1240630	12607	Predicted by at least one method	prtR	ptr	HTH-type transcriptional regulator PrtR	REGULATORY & SIGNALING	FHGLFIJC_04031	1231583	1232302	-1
ENH002	1228023	1240630	12607	Predicted by at least one method	dnaA_2	dna	Chromosomal replication initiator protein DnaA	MGE MAINTENANCE	FHGLFIJC_04035	1234175	1235029	1
ENH002	1228023	1240630	12607	Predicted by at least one method	pphA_2	pph	Serine/threonine-protein phosphatase 1	STRESS RESPONSE & DETOXIFICATION	FHGLFIJC_04045	1239331	1239999	1
ENH002	1228589	1232641	4052	Predicted by at least one method	kilR	kil	Killing protein KilR	TOXIN-ANTITOXIN SYSTEMS	FHGLFIJC_04025	1228386	1228592	-1
ENH002	1228589	1232641	4052	Predicted by at least one method	prtR	ptr	HTH-type transcriptional regulator PrtR	REGULATORY & SIGNALING	FHGLFIJC_04031	1231583	1232302	-1
ENH002	1556550	1560982	4432	Predicted by at least one method	arsR2_1	ars	Arsenic resistance transcriptional regulator ArsR2	METAL/BIOCIDE RESISTANCE	FHGLFIJC_00314	1556550	1556870	-1
ENH002	1556550	1560982	4432	Predicted by at least one method	hcpA_1	hcp	Major exported protein	VIRULENCE & PATHOGENESIS	FHGLFIJC_00313	1557095	1557574	-1
ENH002	1864275	1873808	9533	Predicted by at least one method	lexA_2	lex	LexA repressor	REGULATORY & SIGNALING	FHGLFIJC_00011	1870518	1871150	-1
ENH002	1865117	1871150	6033	Predicted by at least one method	lexA_2	lex	LexA repressor	REGULATORY & SIGNALING	FHGLFIJC_00011	1870518	1871150	-1
ENH002	2400490	2405768	5278	Predicted by at least one method	apxIB_1	apx	Toxin RTX-I translocation ATP-binding protein	VIRULENCE & PATHOGENESIS	FHGLFIJC_00610	2400490	2402697	-1
ENH002	2400490	2405768	5278	Predicted by at least one method	cvaA_1	cva	Colicin V secretion protein CvaA	VIRULENCE & PATHOGENESIS	FHGLFIJC_00611	2402697	2403767	-1
ENH002	2591391	2598544	7153	Predicted by at least one method	rhsB	rhs	putative deoxyribonuclease RhsB	STRESS RESPONSE & DETOXIFICATION	FHGLFIJC_02797	2597260	2597928	-1
ENH002	2793158	2803567	10409	Predicted by at least one method	dcyD	dcy	D-cysteine desulfhydrase	METABOLIC ADAPTATION	FHGLFIJC_02229	2793158	2794144	-1
ENH002	2793158	2803567	10409	Predicted by at least one method	fliY	fli	L-cystine-binding protein FliY	VIRULENCE & PATHOGENESIS	FHGLFIJC_02228	2794248	2795048	-1
ENH002	2793158	2803567	10409	Predicted by at least one method	fliZ	fli	Regulator of sigma S factor FliZ	VIRULENCE & PATHOGENESIS	FHGLFIJC_02227	2795135	2795686	-1
ENH002	2793158	2803567	10409	Predicted by at least one method	fliA	fli	RNA polymerase sigma factor FliA	VIRULENCE & PATHOGENESIS	FHGLFIJC_02226	2795741	2796460	-1
ENH002	2793158	2803567	10409	Predicted by at least one method	fliC	fli	Flagellin	VIRULENCE & PATHOGENESIS	FHGLFIJC_04570	2799375	2799488	-1
ENH002	2793158	2803567	10409	Predicted by at least one method	fliD	fli	Flagellar hook-associated protein 2	VIRULENCE & PATHOGENESIS	FHGLFIJC_04571	2799757	2801169	1
ENH002	2793158	2803567	10409	Predicted by at least one method	fliS	fli	Flagellar secretion chaperone FliS	VIRULENCE & PATHOGENESIS	FHGLFIJC_04572	2801200	2801610	1
ENH002	2793158	2803567	10409	Predicted by at least one method	fliT	fli	Flagellar protein FliT	VIRULENCE & PATHOGENESIS	FHGLFIJC_04573	2801610	2801981	1
ENH002	2793158	2803567	10409	Predicted by at least one method	amyA	amy	Cytoplasmic alpha-amylase	METABOLIC ADAPTATION	FHGLFIJC_04574	2802080	2803567	1
ENH002	2900324	2915389	15065	Predicted by at least one method	algC_1	alg	Phosphomannomutase/phosphoglucomutase	METABOLIC ADAPTATION	FHGLFIJC_03059	2902994	2904364	-1
ENH002	2900324	2915389	15065	Predicted by at least one method	manC1_1	man	Mannose-1-phosphate guanylyltransferase 1	METABOLIC ADAPTATION	FHGLFIJC_03060	2904434	2905870	-1
ENH002	2900324	2915389	15065	Predicted by at least one method	rffH	rff	Glucose-1-phosphate thymidylyltransferase 2	METABOLIC ADAPTATION	FHGLFIJC_03063	2908107	2908973	-1
ENH002	2900324	2915389	15065	Predicted by at least one method	rfbB	rfb	dTDP-glucose 4,6-dehydratase	METABOLIC ADAPTATION	FHGLFIJC_03064	2908976	2909977	-1
ENH002	2900324	2915389	15065	Predicted by at least one method	pglF	pgl	UDP-N-acetyl-alpha-D-glucosamine C6 dehydratase	METABOLIC ADAPTATION	FHGLFIJC_04231	2911407	2913278	-1
ENH002	2900324	2915389	15065	Predicted by at least one method	pglD	pgl	UDP-N-acetylbacillosamine N-acetyltransferase	METABOLIC ADAPTATION	FHGLFIJC_04232	2913317	2913877	-1
ENH002	2900324	2915389	15065	Predicted by at least one method	wecA_2	wec	Undecaprenyl-phosphate alpha-N-acetylglucosaminyl 1-phosphate transferase	METABOLIC ADAPTATION	FHGLFIJC_04233	2913870	2914913	-1
ENH002	2975710	2991860	16150	Predicted by at least one method	dat	dat	Diaminobutyrate--2-oxoglutarate aminotransferase	METABOLIC ADAPTATION	FHGLFIJC_01443	2990487	2991860	1
ENH002	3188482	3193936	5454	Predicted by at least one method	intA_3	int	Prophage integrase IntA	MGE MAINTENANCE	FHGLFIJC_01265	3188482	3189774	1
ENH002	3413987	3418808	4821	Predicted by at least one method	ylcG	ylc	putative protein YlcG	METABOLIC ADAPTATION			3417974	-1
ENH002	3698835	3713142	14307	Predicted by at least one method	treS	tre	Trehalose synthase/amylase TreS	METABOLIC ADAPTATION			3700460	1
ENH002	3698835	3713142	14307	Predicted by at least one method	hcaB	hca	3-phenylpropionate-dihydrodiol/cinnamic acid-dihydrodiol dehydrogenase	METABOLIC ADAPTATION			3701447	-1
ENH002	3698835	3713142	14307	Predicted by at least one method	pncC_2	pnc	Nicotinamide-nucleotide amidohydrolase PncC	METABOLIC ADAPTATION			3701982	-1
ENH002	3698835	3713142	14307	Predicted by at least one method	ygiW_1	ygi	Protein YgiW	STRESS RESPONSE & DETOXIFICATION			3703486	1
ENH002	3698835	3713142	14307	Predicted by at least one method	yghA_2	ygh	putative oxidoreductase YghA	METABOLIC ADAPTATION			3704432	1
ENH002	3698835	3713142	14307	Predicted by at least one method	yjcS_2	yjc	Putative alkyl/aryl-sulfatase YjcS	METABOLIC ADAPTATION			3706517	-1
ENH002	3698835	3713142	14307	Predicted by at least one method	ompA_2	omp	Outer membrane protein A	VIRULENCE & PATHOGENESIS			3707757	-1
ENH002	3698835	3713142	14307	Predicted by at least one method	iprA_5	ipr	Inhibitor of hydrogen peroxide resistance	STRESS RESPONSE & DETOXIFICATION			3708487	-1
ENH002	3698835	3713142	14307	Predicted by at least one method	fadL_2	fad	Long-chain fatty acid transport protein	METABOLIC ADAPTATION			3709726	-1
ENH002	3698835	3713142	14307	Predicted by at least one method	leuE_1	leu	Leucine efflux protein	METABOLIC ADAPTATION			3710913	1
ENH002	3698835	3713142	14307	Predicted by at least one method	tnpR	tnp	Transposon gamma-delta resolvase	MGE MAINTENANCE			3713142	-1
ENH002	3709939	3714366	4427	Predicted by at least one method	leuE_1	leu	Leucine efflux protein	METABOLIC ADAPTATION			3710913	1
ENH002	3709939	3714366	4427	Predicted by at least one method	tnpR	tnp	Transposon gamma-delta resolvase	MGE MAINTENANCE			3713142	-1
ENH002	3814289	3838643	24354	Predicted by at least one method	ibpA_2	ibp	Small heat shock protein IbpA	STRESS RESPONSE & DETOXIFICATION			3820045	1
ENH002	3814289	3838643	24354	Predicted by at least one method	clpC	clp	ATP-dependent Clp protease ATP-binding subunit ClpC	STRESS RESPONSE & DETOXIFICATION			3823000	1
ENH002	3814289	3838643	24354	Predicted by at least one method	ftsH_2	fts	ATP-dependent zinc metalloprotease FtsH	STRESS RESPONSE & DETOXIFICATION			3823743	1
ENH002	3814289	3838643	24354	Predicted by at least one method	ftsH_3	fts	ATP-dependent zinc metalloprotease FtsH	STRESS RESPONSE & DETOXIFICATION			3824079	1
ENH002	3814289	3838643	24354	Predicted by at least one method	hspA	hsp	Spore protein SP21	STRESS RESPONSE & DETOXIFICATION			3824625	1
ENH002	3814289	3838643	24354	Predicted by at least one method	trxC_2	trx	Thioredoxin 2	STRESS RESPONSE & DETOXIFICATION			3828908	1
ENH002	3814289	3838643	24354	Predicted by at least one method	kefC_3	kef	Glutathione-regulated potassium-efflux system protein KefC	STRESS RESPONSE & DETOXIFICATION			3830621	1
ENH002	3814289	3838643	24354	Predicted by at least one method	htpX_2	htp	Protease HtpX	STRESS RESPONSE & DETOXIFICATION			3832046	1
ENH002	3817806	3850210	32404	Predicted by at least one method	ibpA_2	ibp	Small heat shock protein IbpA	STRESS RESPONSE & DETOXIFICATION			3820045	1
ENH002	3817806	3850210	32404	Predicted by at least one method	clpC	clp	ATP-dependent Clp protease ATP-binding subunit ClpC	STRESS RESPONSE & DETOXIFICATION			3823000	1
ENH002	3817806	3850210	32404	Predicted by at least one method	ftsH_2	fts	ATP-dependent zinc metalloprotease FtsH	STRESS RESPONSE & DETOXIFICATION			3823743	1
ENH002	3817806	3850210	32404	Predicted by at least one method	ftsH_3	fts	ATP-dependent zinc metalloprotease FtsH	STRESS RESPONSE & DETOXIFICATION			3824079	1
ENH002	3817806	3850210	32404	Predicted by at least one method	hspA	hsp	Spore protein SP21	STRESS RESPONSE & DETOXIFICATION			3824625	1
ENH002	3817806	3850210	32404	Predicted by at least one method	trxC_2	trx	Thioredoxin 2	STRESS RESPONSE & DETOXIFICATION			3828908	1
ENH002	3817806	3850210	32404	Predicted by at least one method	kefC_3	kef	Glutathione-regulated potassium-efflux system protein KefC	STRESS RESPONSE & DETOXIFICATION			3830621	1
ENH002	3817806	3850210	32404	Predicted by at least one method	htpX_2	htp	Protease HtpX	STRESS RESPONSE & DETOXIFICATION	FHGLFIJC_04440	3831099	3832046	1
ENH002	3817806	3850210	32404	Predicted by at least one method	fecI	fec	putative RNA polymerase sigma factor FecI	REGULATORY & SIGNALING	FHGLFIJC_04502	3840259	3840780	1
ENH002	3817806	3850210	32404	Predicted by at least one method	fecR	fec	Protein FecR	REGULATORY & SIGNALING	FHGLFIJC_04503	3840777	3841730	1
ENH002	3817806	3850210	32404	Predicted by at least one method	fecA	fec	Fe(3+) dicitrate transport protein FecA	METABOLIC ADAPTATION	FHGLFIJC_04504	3841817	3844141	1
ENH002	3817806	3850210	32404	Predicted by at least one method	fecB	fec	Fe(3+) dicitrate-binding periplasmic protein	METABOLIC ADAPTATION	FHGLFIJC_04505	3844186	3845088	1
ENH002	3817806	3850210	32404	Predicted by at least one method	fecC	fec	Fe(3+) dicitrate transport system permease protein FecC	METABOLIC ADAPTATION	FHGLFIJC_04506	3845085	3846083	1
ENH002	3817806	3850210	32404	Predicted by at least one method	fecD	fec	Fe(3+) dicitrate transport system permease protein FecD	METABOLIC ADAPTATION	FHGLFIJC_04507	3846080	3847036	1
ENH002	3817806	3850210	32404	Predicted by at least one method	fecE	fec	Fe(3+) dicitrate transport ATP-binding protein FecE	METABOLIC ADAPTATION	FHGLFIJC_04508	3847037	3847804	1
ENH002	3853762	3860296	6534	Predicted by at least one method	pinR	pin	Serine recombinase PinR	MGE MAINTENANCE	FHGLFIJC_04559	3853762	3854319	-1
ENH002	3875538	3913939	38401	Predicted by at least one method	nepI_2	nep	Purine ribonucleoside efflux pump NepI	METABOLIC ADAPTATION	FHGLFIJC_03897	3875538	3876755	1
ENH002	3875538	3913939	38401	Predicted by at least one method	yahK	yah	Aldehyde reductase YahK	METABOLIC ADAPTATION	FHGLFIJC_03896	3876772	3877818	1
ENH002	3875538	3913939	38401	Predicted by at least one method	yajO_3	yaj	1-deoxyxylulose-5-phosphate synthase YajO	METABOLIC ADAPTATION	FHGLFIJC_03894	3878889	3879875	1
ENH002	3875538	3913939	38401	Predicted by at least one method	sdh	sdh	Serine 3-dehydrogenase	METABOLIC ADAPTATION	FHGLFIJC_03892	3881084	3881845	1
ENH002	3875538	3913939	38401	Predicted by at least one method	pbuE	pbu	Purine efflux pump PbuE	METABOLIC ADAPTATION	FHGLFIJC_03891	3881888	3883087	1
ENH002	3875538	3913939	38401	Predicted by at least one method	cdhR_5	cdh	HTH-type transcriptional regulator CdhR	REGULATORY & SIGNALING	FHGLFIJC_03890	3883098	3884033	1
ENH002	3875538	3913939	38401	Predicted by at least one method	mtrA	mtr	HTH-type transcriptional regulator MtrA	REGULATORY & SIGNALING	FHGLFIJC_03889	3884052	3884960	-1
ENH002	3875538	3913939	38401	Predicted by at least one method	arsC_2	ars	Arsenate reductase	METAL/BIOCIDE RESISTANCE	FHGLFIJC_03885	3887908	3888333	-1
ENH002	3875538	3913939	38401	Predicted by at least one method	arsB_2	ars	Arsenical pump membrane protein	METAL/BIOCIDE RESISTANCE	FHGLFIJC_03884	3888346	3889635	-1
ENH002	3875538	3913939	38401	Predicted by at least one method	arsR2_2	ars	Arsenic resistance transcriptional regulator ArsR2	METAL/BIOCIDE RESISTANCE	FHGLFIJC_03883	3889680	3890000	-1
ENH002	3875538	3913939	38401	Predicted by at least one method	arsH	ars	NADPH-dependent FMN reductase ArsH	METAL/BIOCIDE RESISTANCE	FHGLFIJC_03882	3890086	3890784	1
ENH002	3875538	3913939	38401	Predicted by at least one method	parM	pbu	Plasmid segregation protein ParM	MGE MAINTENANCE	FHGLFIJC_03869	3898470	3899441	-1
ENH002	3875538	3913939	38401	Predicted by at least one method	umuD_2	umu	Protein UmuD	STRESS RESPONSE & DETOXIFICATION	FHGLFIJC_03868	3899673	3900104	1
ENH002	3875538	3913939	38401	Predicted by at least one method	umuC_2	umu	Protein UmuC	STRESS RESPONSE & DETOXIFICATION	FHGLFIJC_03867	3900104	3901375	1
ENH002	3875538	3913939	38401	Predicted by at least one method	sopB	sop	Protein SopB	VIRULENCE & PATHOGENESIS	FHGLFIJC_03866	3902025	3902990	-1
ENH002	3875538	3913939	38401	Predicted by at least one method	repB	rep	RepFIB replication protein A	MGE MAINTENANCE	FHGLFIJC_03864	3904897	3905907	1
ENH002	3875538	3913939	38401	Predicted by at least one method	xerC_5	xer	Tyrosine recombinase XerC	MGE MAINTENANCE	FHGLFIJC_03863	3906610	3907386	-1
ENH002	3875538	3913939	38401	Predicted by at least one method	rcsC_3	rcs	Sensor histidine kinase RcsC	REGULATORY & SIGNALING	FHGLFIJC_04013	3912152	3913939	-1
ENH002	3875538	3913939	38401	Predicted by at least one method	exaE	exa	Transcriptional activator protein ExaE	REGULATORY & SIGNALING	FHGLFIJC_04012	3913936	3914568	-1
ENH002	4059158	4071830	12672	Predicted by at least one method	tsaR_1	tsa	HTH-type transcriptional regulator TsaR	REGULATORY & SIGNALING	FHGLFIJC_01183	4059158	4060078	-1
ENH002	4059158	4071830	12672	Predicted by at least one method	ecoRIIR	eco	Type-2 restriction enzyme EcoRII	STRESS RESPONSE & DETOXIFICATION	FHGLFIJC_01182	4061063	4062271	1
ENH002	4059158	4071830	12672	Predicted by at least one method	dcm_1	dcm	DNA-cytosine methyltransferase	STRESS RESPONSE & DETOXIFICATION	FHGLFIJC_01181	4062306	4063730	-1
ENH002	4059158	4071830	12672	Predicted by at least one method	rep_2	rep	ATP-dependent DNA helicase Rep	MGE MAINTENANCE	FHGLFIJC_01180	4064113	4065531	-1
ENH002	4059158	4071830	12672	Predicted by at least one method	recF_4	rec	DNA replication and repair protein RecF	STRESS RESPONSE & DETOXIFICATION	FHGLFIJC_01179	4065528	4067261	-1
ENH002	4059158	4071830	12672	Predicted by at least one method	bin3	bin	Putative transposon Tn552 DNA-invertase bin3	MGE MAINTENANCE	FHGLFIJC_01178	4067518	4068132	1
ENH002	4061063	4067261	6198	Predicted by at least one method	ecoRIIR	eco	Type-2 restriction enzyme EcoRII	STRESS RESPONSE & DETOXIFICATION	FHGLFIJC_01182	4061063	4062271	1
ENH002	4061063	4067261	6198	Predicted by at least one method	dcm_1	dcm	DNA-cytosine methyltransferase	STRESS RESPONSE & DETOXIFICATION	FHGLFIJC_01181	4062306	4063730	-1
ENH002	4061063	4067261	6198	Predicted by at least one method	rep_2	rep	ATP-dependent DNA helicase Rep	MGE MAINTENANCE	FHGLFIJC_01180	4064113	4065531	-1
ENH002	4061063	4067261	6198	Predicted by at least one method	recF_4	rec	DNA replication and repair protein RecF	STRESS RESPONSE & DETOXIFICATION	FHGLFIJC_01179	4065528	4067261	-1
ENH002	4217399	4246232	28833	Predicted by at least one method	cah	cah	Carbonic anhydrase	METABOLIC ADAPTATION	FHGLFIJC_01034	4217399	4218139	1
ENH002	4217399	4246232	28833	Predicted by at least one method	dusB	dus	tRNA-dihydrouridine synthase B	STRESS RESPONSE & DETOXIFICATION	FHGLFIJC_01033	4218469	4219434	1
ENH002	4217399	4246232	28833	Predicted by at least one method	fis	fis	DNA-binding protein Fis	REGULATORY & SIGNALING	FHGLFIJC_01032	4219458	4219754	1
ENH002	4217399	4246232	28833	Predicted by at least one method	intA_2	int	Prophage integrase IntA	MGE MAINTENANCE	FHGLFIJC_01010	4235462	4236685	-1
ENH002	4217399	4246232	28833	Predicted by at least one method	intA_1	int	Prophage integrase IntA	MGE MAINTENANCE	FHGLFIJC_00998	4244997	4246232	-1
ENH002	4435227	4505360	70133	Predicted by at least one method	kdgK_2	kdg	2-dehydro-3-deoxygluconokinase	METABOLIC ADAPTATION	FHGLFIJC_03155	4435227	4436156	1
ENH002	4435227	4505360	70133	Predicted by at least one method	ylpA	ylp	Lipoprotein YlpA	VIRULENCE & PATHOGENESIS	FHGLFIJC_03507	4437471	4438202	1
ENH002	4435227	4505360	70133	Predicted by at least one method	xerC_4	xer	Tyrosine recombinase XerC	MGE MAINTENANCE	FHGLFIJC_03499	4447003	4447992	-1
ENH002	4435227	4505360	70133	Predicted by at least one method	yceD_5	yce	General stress protein 16U	STRESS RESPONSE & DETOXIFICATION	FHGLFIJC_03492	4455096	4455737	-1
ENH002	4435227	4505360	70133	Predicted by at least one method	stiP	sti	Cysteine protease StiP	STRESS RESPONSE & DETOXIFICATION	FHGLFIJC_03486	4459523	4460602	-1
ENH002	4435227	4505360	70133	Predicted by at least one method	yceD_4	yce	General stress protein 16U	STRESS RESPONSE & DETOXIFICATION	FHGLFIJC_03482	4463902	4464483	1
ENH002	4435227	4505360	70133	Predicted by at least one method	alx_3	alx	Putative membrane-bound redox modulator Alx	STRESS RESPONSE & DETOXIFICATION	FHGLFIJC_03479	4466141	4467181	1
ENH002	4435227	4505360	70133	Predicted by at least one method	yceD_3	yce	General stress protein 16U	STRESS RESPONSE & DETOXIFICATION	FHGLFIJC_03478	4467230	4467808	1
ENH002	4435227	4505360	70133	Predicted by at least one method	yceD_2	yce	General stress protein 16U	STRESS RESPONSE & DETOXIFICATION	FHGLFIJC_03477	4467877	4468452	1
ENH002	4435227	4505360	70133	Predicted by at least one method	repA	rep	Replication initiation protein	MGE MAINTENANCE	FHGLFIJC_03470	4474280	4475293	1
ENH002	4435227	4505360	70133	Predicted by at least one method	parD1	par	Antitoxin ParD1	TOXIN-ANTITOXIN SYSTEMS	FHGLFIJC_03465	4479106	4479366	1
ENH002	4435227	4505360	70133	Predicted by at least one method	pcoE	pco	putative copper-binding protein PcoE	METAL/BIOCIDE RESISTANCE	FHGLFIJC_03463	4479873	4480307	-1
ENH002	4435227	4505360	70133	Predicted by at least one method	sasA_5	sas	Adaptive-response sensory-kinase SasA	STRESS RESPONSE & DETOXIFICATION	FHGLFIJC_03462	4480523	4481923	-1
ENH002	4435227	4505360	70133	Predicted by at least one method	copR	cop	Transcriptional activator protein CopR	METAL/BIOCIDE RESISTANCE	FHGLFIJC_03461	4481920	4482600	-1
ENH002	4435227	4505360	70133	Predicted by at least one method	copD	cop	Copper resistance protein D	METAL/BIOCIDE RESISTANCE	FHGLFIJC_03460	4482655	4483584	-1
ENH002	4435227	4505360	70133	Predicted by at least one method	pcoC	pco	Copper resistance protein C	METAL/BIOCIDE RESISTANCE	FHGLFIJC_03459	4483589	4483969	-1
ENH002	4435227	4505360	70133	Predicted by at least one method	copB	cop	Copper resistance protein B	METAL/BIOCIDE RESISTANCE	FHGLFIJC_03458	4484009	4484905	-1
ENH002	4435227	4505360	70133	Predicted by at least one method	copA_2	cop	Copper resistance protein A	METAL/BIOCIDE RESISTANCE	FHGLFIJC_03457	4484905	4486722	-1
ENH002	4435227	4505360	70133	Predicted by at least one method	silE_2	sil	Silver-binding protein SilE	METAL/BIOCIDE RESISTANCE	FHGLFIJC_03456	4486957	4487406	1
ENH002	4435227	4505360	70133	Predicted by at least one method	mepM_2	mep	Murein DD-endopeptidase MepM	STRESS RESPONSE & DETOXIFICATION	FHGLFIJC_03455	4487695	4488432	1
ENH002	4435227	4505360	70133	Predicted by at least one method	silP	sil	Silver exporting P-type ATPase	METAL/BIOCIDE RESISTANCE	FHGLFIJC_03453	4488704	4491151	-1
ENH002	4435227	4505360	70133	Predicted by at least one method	cusA_2	cus	Cation efflux system protein CusA	METAL/BIOCIDE RESISTANCE	FHGLFIJC_03451	4491805	4494951	-1
ENH002	4435227	4505360	70133	Predicted by at least one method	cusB_2	cus	Cation efflux system protein CusB	METAL/BIOCIDE RESISTANCE	FHGLFIJC_03450	4494962	4496254	-1
ENH002	4435227	4505360	70133	Predicted by at least one method	cusF	cus	Cation efflux system protein CusF	METAL/BIOCIDE RESISTANCE	FHGLFIJC_03449	4496368	4496721	-1
ENH002	4435227	4505360	70133	Predicted by at least one method	cusC	cus	Cation efflux system protein CusC	METAL/BIOCIDE RESISTANCE	FHGLFIJC_03448	4496750	4498135	-1
ENH002	4435227	4505360	70133	Predicted by at least one method	cusR	cus	Transcriptional regulatory protein CusR	METAL/BIOCIDE RESISTANCE	FHGLFIJC_03447	4498325	4499005	1
ENH002	4435227	4505360	70133	Predicted by at least one method	cusS	cus	Sensor histidine kinase CusS	METAL/BIOCIDE RESISTANCE	FHGLFIJC_03446	4498998	4500473	1
ENH002	4435227	4505360	70133	Predicted by at least one method	silE_1	sil	Silver-binding protein SilE	METAL/BIOCIDE RESISTANCE	FHGLFIJC_03445	4500724	4501155	1
ENH002	4435227	4505360	70133	Predicted by at least one method	ybhL	ybh	Inner membrane protein YbhL	METABOLIC ADAPTATION	FHGLFIJC_04305	4504142	4504849	-1
ENH002	4435227	4505360	70133	Predicted by at least one method	moaE	moa	Molybdopterin synthase catalytic subunit	METABOLIC ADAPTATION	FHGLFIJC_04304	4504908	4505360	-1
ENH002	4445839	4453332	7493	Predicted by at least one method	xerC_4	xer	Tyrosine recombinase XerC	MGE MAINTENANCE	FHGLFIJC_03499	4447003	4447992	-1
ENH002	4456395	4463580	7185	Predicted by at least one method	stiP	sti	Cysteine protease StiP	STRESS RESPONSE & DETOXIFICATION	FHGLFIJC_03486	4459523	4460602	-1
ENH002	4486957	4491718	4761	Predicted by at least one method	silE_2	sil	Silver-binding protein SilE	METAL/BIOCIDE RESISTANCE	FHGLFIJC_03456	4486957	4487406	1
ENH002	4486957	4491718	4761	Predicted by at least one method	mepM_2	mep	Murein DD-endopeptidase MepM	STRESS RESPONSE & DETOXIFICATION	FHGLFIJC_03455	4487695	4488432	1
ENH002	4486957	4491718	4761	Predicted by at least one method	silP	sil	Silver exporting P-type ATPase	METAL/BIOCIDE RESISTANCE	FHGLFIJC_03453	4488704	4491151	-1
ENH002	4721843	4760398	38555	Predicted by at least one method	umuD_3	umu	Protein UmuD	STRESS RESPONSE & DETOXIFICATION	FHGLFIJC_04462	4727606	4728037	1
ENH002	4721843	4760398	38555	Predicted by at least one method	umuC_3	umu	Protein UmuC	STRESS RESPONSE & DETOXIFICATION	FHGLFIJC_04463	4728037	4729308	1
ENH002	4721843	4760398	38555	Predicted by at least one method	virB	vir	Virulence regulon transcriptional activator VirB	VIRULENCE & PATHOGENESIS	FHGLFIJC_04464	4729390	4730364	-1
ENH002	4721843	4760398	38555	Predicted by at least one method	parA	par	Plasmid partition protein A	MGE MAINTENANCE	FHGLFIJC_04465	4730364	4731569	-1
ENH002	4721843	4760398	38555	Predicted by at least one method	xerC_9	xer	Tyrosine recombinase XerC	MGE MAINTENANCE	FHGLFIJC_04469	4734487	4735275	-1
ENH002	4721843	4760398	38555	Predicted by at least one method	vapB	vap	Antitoxin VapB	TOXIN-ANTITOXIN SYSTEMS	FHGLFIJC_04471	4736869	4737099	1
ENH002	4721843	4760398	38555	Predicted by at least one method	vapC_2	vap	tRNA(fMet)-specific endonuclease VapC	TOXIN-ANTITOXIN SYSTEMS	FHGLFIJC_04472	4737096	4737512	1
ENH002	4721843	4760398	38555	Predicted by at least one method	merR1	mer	Mercuric resistance operon regulatory protein	METAL/BIOCIDE RESISTANCE	FHGLFIJC_04547	4755707	4756147	-1
ENH002	4721843	4760398	38555	Predicted by at least one method	kdpB_2	kdp	Potassium-transporting ATPase ATP-binding subunit	STRESS RESPONSE & DETOXIFICATION	FHGLFIJC_04548	4756233	4758638	1
ENH002	4721843	4760398	38555	Predicted by at least one method	lspA_2	lsp	Lipoprotein signal peptidase	STRESS RESPONSE & DETOXIFICATION	FHGLFIJC_04549	4758635	4759711	1
ENH002	4721843	4760398	38555	Predicted by at least one method	hin_2	hin	DNA-invertase hin	MGE MAINTENANCE	FHGLFIJC_04550	4759841	4760398	1
ENH002	4724876	4731569	6693	Predicted by at least one method	umuD_3	umu	Protein UmuD	STRESS RESPONSE & DETOXIFICATION	FHGLFIJC_04462	4727606	4728037	1
ENH002	4724876	4731569	6693	Predicted by at least one method	umuC_3	umu	Protein UmuC	STRESS RESPONSE & DETOXIFICATION	FHGLFIJC_04463	4728037	4729308	1
ENH002	4724876	4731569	6693	Predicted by at least one method	virB	vir	Virulence regulon transcriptional activator VirB	VIRULENCE & PATHOGENESIS	FHGLFIJC_04464	4729390	4730364	-1
ENH002	4724876	4731569	6693	Predicted by at least one method	parA	par	Plasmid partition protein A	MGE MAINTENANCE	FHGLFIJC_04465	4730364	4731569	-1
ENH002	4735295	4750086	14791	Predicted by at least one method	vapB	vap	Antitoxin VapB	TOXIN-ANTITOXIN SYSTEMS	FHGLFIJC_04471	4736869	4737099	1
ENH002	4735295	4750086	14791	Predicted by at least one method	vapC_2	vap	tRNA(fMet)-specific endonuclease VapC	TOXIN-ANTITOXIN SYSTEMS	FHGLFIJC_04472	4737096	4737512	1
ENH002	4755707	4822955	67248	Predicted by at least one method	merR1	mer	Mercuric resistance operon regulatory protein	METAL/BIOCIDE RESISTANCE	FHGLFIJC_04547	4755707	4756147	-1
ENH002	4755707	4822955	67248	Predicted by at least one method	kdpB_2	kdp	Potassium-transporting ATPase ATP-binding subunit	STRESS RESPONSE & DETOXIFICATION	FHGLFIJC_04548	4756233	4758638	1
ENH002	4755707	4822955	67248	Predicted by at least one method	lspA_2	lsp	Lipoprotein signal peptidase	STRESS RESPONSE & DETOXIFICATION	FHGLFIJC_04549	4758635	4759711	1
ENH002	4755707	4822955	67248	Predicted by at least one method	hin_2	hin	DNA-invertase hin	MGE MAINTENANCE	FHGLFIJC_04550	4759841	4760398	1
ENH002	4755707	4822955	67248	Predicted by at least one method	folP_2	fol	Dihydropteroate synthase	AMR	FHGLFIJC_04489	4807309	4808148	-1
ENH002	4755707	4822955	67248	Predicted by at least one method	emrE	emr	Multidrug transporter EmrE	AMR	FHGLFIJC_04490	4808142	4808489	-1
ENH002	4755707	4822955	67248	Predicted by at least one method	ant1	ant	Streptomycin 3''-adenylyltransferase	AMR	FHGLFIJC_04491	4809014	4809802	-1
ENH002	4755707	4822955	67248	Predicted by at least one method	xerC_10	xer	Tyrosine recombinase XerC	MGE MAINTENANCE	FHGLFIJC_04492	4809951	4810964	1
ENH002	4755707	4822955	67248	Predicted by at least one method	hin_1	hin	DNA-invertase hin	MGE MAINTENANCE	FHGLFIJC_04499	4813745	4814302	1
ENH002	4794886	4870348	75462	Predicted by at least one method	folP_2	fol	Dihydropteroate synthase	AMR	FHGLFIJC_04489	4807309	4808148	-1
ENH002	4794886	4870348	75462	Predicted by at least one method	emrE	emr	Multidrug transporter EmrE	AMR	FHGLFIJC_04490	4808142	4808489	-1
ENH002	4794886	4870348	75462	Predicted by at least one method	ant1	ant	Streptomycin 3''-adenylyltransferase	AMR	FHGLFIJC_04491	4809014	4809802	-1
ENH002	4794886	4870348	75462	Predicted by at least one method	xerC_10	xer	Tyrosine recombinase XerC	MGE MAINTENANCE	FHGLFIJC_04492	4809951	4810964	1
ENH002	4794886	4870348	75462	Predicted by at least one method	hin_1	hin	DNA-invertase hin	MGE MAINTENANCE	FHGLFIJC_04499	4813745	4814302	1
ENH002	4794886	4870348	75462	Predicted by at least one method	hutI_2	hut	Imidazolonepropionase	METABOLIC ADAPTATION	FHGLFIJC_04446	4831646	4832908	-1
ENH002	4794886	4870348	75462	Predicted by at least one method	nagR_3	nag	HTH-type transcriptional repressor NagR	REGULATORY & SIGNALING	FHGLFIJC_04447	4833062	4833862	-1
ENH002	4794886	4870348	75462	Predicted by at least one method	ves_2	ves	Protein Ves	STRESS RESPONSE & DETOXIFICATION	FHGLFIJC_04449	4835473	4836069	1
ENH002	4794886	4870348	75462	Predicted by at least one method	ssuC_3	ssu	Putative aliphatic sulfonates transport permease protein SsuC	METABOLIC ADAPTATION	FHGLFIJC_04451	4837306	4838187	1
ENH002	4794886	4870348	75462	Predicted by at least one method	ssuB_2	ssu	Aliphatic sulfonates import ATP-binding protein SsuB	METABOLIC ADAPTATION	FHGLFIJC_04452	4838187	4838972	1
ENH002	4794886	4870348	75462	Predicted by at least one method	hutH_2	hut	Histidine ammonia-lyase	METABOLIC ADAPTATION	FHGLFIJC_04453	4839087	4840637	1
ENH002	4794886	4870348	75462	Predicted by at least one method	hutU_2	hut	Urocanate hydratase	METABOLIC ADAPTATION	FHGLFIJC_04454	4840681	4842363	1
ENH002	4794886	4870348	75462	Predicted by at least one method	hisC_2	his	Histidinol-phosphate aminotransferase	METABOLIC ADAPTATION	FHGLFIJC_04455	4842422	4843588	1
ENH002	4794886	4870348	75462	Predicted by at least one method	mdlB_2	mdl	(S)-mandelate dehydrogenase	METABOLIC ADAPTATION	FHGLFIJC_04456	4843585	4844742	1
ENH002	4794886	4870348	75462	Predicted by at least one method	gldA_2	hac	Glycerol dehydrogenase	METABOLIC ADAPTATION	FHGLFIJC_04457	4844776	4845861	1
ENH002	4794886	4870348	75462	Predicted by at least one method	repE	rep	Replication initiation protein	MGE MAINTENANCE	FHGLFIJC_04580	4864960	4865715	1
ENH002	4794886	4870348	75462	Predicted by at least one method	rop	rop	Regulatory protein rop	MGE MAINTENANCE	FHGLFIJC_04595	4869570	4869755	-1
ENH002	4794886	4870348	75462	Predicted by at least one method	ygdR_4	ydg	putative lipoprotein YgdR	VIRULENCE & PATHOGENESIS	FHGLFIJC_04596	4870121	4870348	-1
ENH002	4869088	4878502	9414	Predicted by at least one method	rop	rop	Regulatory protein rop	MGE MAINTENANCE	FHGLFIJC_04595	4869570	4869755	-1
ENH002	4869088	4878502	9414	Predicted by at least one method	ygdR_4	ydg	putative lipoprotein YgdR	VIRULENCE & PATHOGENESIS	FHGLFIJC_04596	4870121	4870348	-1
ENH003	433869	446795	12926	Predicted by at least one method	proP_3	pro	Proline/betaine transporter	METABOLIC ADAPTATION	AFCOOBFJ_03944	433869	435371	1
ENH003	433869	446795	12926	Predicted by at least one method	yjdF	yjd	Inner membrane protein YjdF	METABOLIC ADAPTATION	AFCOOBFJ_04452	437981	438631	-1
ENH003	433869	446795	12926	Predicted by at least one method	cbtA	cbt	Cytoskeleton-binding toxin CbtA	TOXIN-ANTITOXIN SYSTEMS	AFCOOBFJ_04455	440309	440686	-1
ENH003	433869	446795	12926	Predicted by at least one method	cbeA	cbe	Cytoskeleton bundling-enhancing antitoxin CbeA	TOXIN-ANTITOXIN SYSTEMS	AFCOOBFJ_04457	441014	441385	-1
ENH003	608579	612956	4377	Predicted by at least one method	yagG_3	yag	Putative glycoside/cation symporter YagG	METABOLIC ADAPTATION	AFCOOBFJ_03305	608579	609961	1
ENH003	608579	612956	4377	Predicted by at least one method	xynB	xyn	Beta-xylosidase	METABOLIC ADAPTATION	AFCOOBFJ_03304	609973	611583	1
ENH003	608579	612956	4377	Predicted by at least one method	xynR	xyn	HTH-type transcriptional regulator XynR	REGULATORY & SIGNALING	AFCOOBFJ_03303	611588	612346	-1
ENH003	615051	629324	14273	Predicted by at least one method	intA_3	int	Prophage integrase IntA	MGE MAINTENANCE	AFCOOBFJ_03296	616952	618211	1
ENH003	615051	629324	14273	Predicted by at least one method	mutL_1	mut	DNA mismatch repair protein MutL	STRESS RESPONSE & DETOXIFICATION	AFCOOBFJ_03294	620269	622206	1
ENH003	615051	629483	14432	Predicted by at least one method	intA_3	int	Prophage integrase IntA	MGE MAINTENANCE	AFCOOBFJ_03296	616952	618211	1
ENH003	615051	629483	14432	Predicted by at least one method	mutL_1	mut	DNA mismatch repair protein MutL	STRESS RESPONSE & DETOXIFICATION	AFCOOBFJ_03294	620269	622206	1
ENH003	857003	861030	4027	Predicted by at least one method	yadM	yad	putative fimbrial-like protein YadM	VIRULENCE & PATHOGENESIS	AFCOOBFJ_02307	857003	857584	-1
ENH003	857003	861030	4027	Predicted by at least one method	htrE_3	htr	Outer membrane usher protein HtrE	VIRULENCE & PATHOGENESIS	AFCOOBFJ_02306	857611	858402	-1
ENH003	857003	861030	4027	Predicted by at least one method	htrE_2	htr	Outer membrane usher protein HtrE	VIRULENCE & PATHOGENESIS	AFCOOBFJ_02305	858502	860205	-1
ENH003	857003	861030	4027	Predicted by at least one method	yadV_2	yad	putative fimbrial chaperone YadV	VIRULENCE & PATHOGENESIS	AFCOOBFJ_02304	860287	861030	-1
ENH003	979569	988510	8941	Predicted by at least one method	ykfI	ykf	Toxin YkfI	TOXIN-ANTITOXIN SYSTEMS	AFCOOBFJ_00647	979569	979898	-1
ENH003	979569	988510	8941	Predicted by at least one method	yafW	yaf	Antitoxin YafW	TOXIN-ANTITOXIN SYSTEMS	AFCOOBFJ_00646	979919	980236	-1
ENH003	979569	988510	8941	Predicted by at least one method	klcA	klc	Antirestriction protein KlcA	MGE MAINTENANCE	AFCOOBFJ_00643	980977	981435	-1
ENH003	979569	988510	8941	Predicted by at least one method	yafY	yaf	Lipoprotein YafY	TOXIN-ANTITOXIN SYSTEMS	AFCOOBFJ_00640	982340	982783	-1
ENH003	979569	988510	8941	Predicted by at least one method	era_1	era	GTPase Era	STRESS RESPONSE & DETOXIFICATION	AFCOOBFJ_00636	984891	985754	-1
ENH003	979569	988510	8941	Predicted by at least one method	perR_1	per	HTH-type transcriptional regulator PerR	REGULATORY & SIGNALING	AFCOOBFJ_00635	986083	986358	-1
ENH003	979569	988510	8941	Predicted by at least one method	yjhP	yjh	putative protein YjhP	REGULATORY & SIGNALING	AFCOOBFJ_00632	987764	988510	-1
ENH003	1167444	1172536	5092	Predicted by at least one method	xerD_1	xer	Tyrosine recombinase XerD	MGE MAINTENANCE	AFCOOBFJ_00464	1167444	1168607	-1
ENH003	1179948	1186203	6255	Predicted by at least one method	pphA_1	pph	Serine/threonine-protein phosphatase 1	STRESS RESPONSE & DETOXIFICATION	AFCOOBFJ_00424	1186200	1186868	1
ENH003	1194534	1215815	21281	Predicted by at least one method	yfdH	yfd	Prophage bactoprenol glucosyl transferase	MGE MAINTENANCE	AFCOOBFJ_00389	1213194	1214111	-1
ENH003	1194534	1215815	21281	Predicted by at least one method	yfdG	yfd	Prophage bactoprenol-linked glucose translocase	MGE MAINTENANCE	AFCOOBFJ_00388	1214108	1214470	-1
ENH003	1194534	1215815	21281	Predicted by at least one method	umuD_1	umu	Protein UmuD	STRESS RESPONSE & DETOXIFICATION	AFCOOBFJ_00387	1214584	1214973	1
ENH003	1194534	1215815	21281	Predicted by at least one method	bhsA_1	bhs	Multiple stress resistance protein BhsA	STRESS RESPONSE & DETOXIFICATION	AFCOOBFJ_00386	1215540	1215815	1
ENH003	1855366	1873018	17652	Predicted by at least one method	lexA_3	lex	LexA repressor	REGULATORY & SIGNALING	AFCOOBFJ_02210	1862082	1862801	-1
ENH003	1855366	1873018	17652	Predicted by at least one method	lexA_2	lex	LexA repressor	REGULATORY & SIGNALING	AFCOOBFJ_02202	1866301	1866621	1
ENH003	1855366	1873018	17652	Predicted by at least one method	rusA	rus	Crossover junction endodeoxyribonuclease RusA	STRESS RESPONSE & DETOXIFICATION	AFCOOBFJ_02201	1866618	1867007	1
ENH003	1855366	1873018	17652	Predicted by at least one method	yejK_2	yej	Nucleoid-associated protein YejK	STRESS RESPONSE & DETOXIFICATION	AFCOOBFJ_02197	1869561	1870736	-1
ENH003	1866077	1870736	4659	Predicted by at least one method	lexA_2	lex	LexA repressor	REGULATORY & SIGNALING	AFCOOBFJ_02202	1866301	1866621	1
ENH003	1866077	1870736	4659	Predicted by at least one method	rusA	rus	Crossover junction endodeoxyribonuclease RusA	STRESS RESPONSE & DETOXIFICATION	AFCOOBFJ_02201	1866618	1867007	1
ENH003	1866077	1870736	4659	Predicted by at least one method	yejK_2	yej	Nucleoid-associated protein YejK	STRESS RESPONSE & DETOXIFICATION	AFCOOBFJ_02197	1869561	1870736	-1
ENH003	2492411	2503293	10882	Predicted by at least one method	xerC_2	xer	Tyrosine recombinase XerC	MGE MAINTENANCE	AFCOOBFJ_01668	2492411	2494096	1
ENH003	2492411	2503293	10882	Predicted by at least one method	ydiV_1	ydi	Putative anti-FlhC(2)FlhD(4) factor YdiV	REGULATORY & SIGNALING	AFCOOBFJ_01667	2494318	2494989	1
ENH003	2492411	2498199	5788	Predicted by at least one method	xerC_2	xer	Tyrosine recombinase XerC	MGE MAINTENANCE	AFCOOBFJ_01668	2492411	2494096	1
ENH003	2492411	2498199	5788	Predicted by at least one method	ydiV_1	ydi	Putative anti-FlhC(2)FlhD(4) factor YdiV	REGULATORY & SIGNALING	AFCOOBFJ_01667	2494318	2494989	1
ENH003	2498603	2503972	5369	Predicted by at least one method	xerC_1	xer	Tyrosine recombinase XerC	MGE MAINTENANCE	AFCOOBFJ_01655	2503394	2503972	1
ENH003	2528933	2544431	15498	Predicted by at least one method	gpFI	gpF	Putative prophage major tail sheath protein	MGE MAINTENANCE	AFCOOBFJ_01630	2529464	2530657	-1
ENH003	2548370	2554546	6176	Predicted by at least one method	cysH_3	cys	Phosphoadenosine phosphosulfate reductase	STRESS RESPONSE & DETOXIFICATION	AFCOOBFJ_04222	2553539	2554546	-1
ENH003	2621672	2821069	199397	Predicted by at least one method	umuD_3	umu	Protein UmuD	STRESS RESPONSE & DETOXIFICATION	AFCOOBFJ_02947	2646941	2647375	1
ENH003	2621672	2821069	199397	Predicted by at least one method	umuC_2	umu	Protein UmuC	STRESS RESPONSE & DETOXIFICATION	AFCOOBFJ_02946	2647359	2648618	1
ENH003	2621672	2821069	199397	Predicted by at least one method	dsbC_2	dsb	Thiol:disulfide interchange protein DsbC	STRESS RESPONSE & DETOXIFICATION	AFCOOBFJ_02941	2651124	2651873	-1
ENH003	2621672	2821069	199397	Predicted by at least one method	higB-1	hig	Toxin HigB-1	TOXIN-ANTITOXIN SYSTEMS	AFCOOBFJ_02891	2696721	2697017	-1
ENH003	2621672	2821069	199397	Predicted by at least one method	prmC_1	prm	Release factor glutamine methyltransferase	STRESS RESPONSE & DETOXIFICATION	AFCOOBFJ_02882	2703703	2704464	1
ENH003	2621672	2821069	199397	Predicted by at least one method	dam_1	dam	DNA adenine methylase	STRESS RESPONSE & DETOXIFICATION	AFCOOBFJ_02870	2720579	2721352	1
ENH003	2621672	2821069	199397	Predicted by at least one method	repB	rep	RepFIB replication protein A	MGE MAINTENANCE	AFCOOBFJ_02865	2724912	2725787	1
ENH003	2621672	2821069	199397	Predicted by at least one method	traC	tra	Protein TraC	MGE MAINTENANCE	AFCOOBFJ_02854	2733866	2736547	1
ENH003	2621672	2821069	199397	Predicted by at least one method	virB	vir	Virulence regulon transcriptional activator VirB	VIRULENCE & PATHOGENESIS	AFCOOBFJ_02852	2741635	2742639	1
ENH003	2621672	2821069	199397	Predicted by at least one method	parM	par	Plasmid segregation protein ParM	MGE MAINTENANCE	AFCOOBFJ_02848	2745745	2746782	1
ENH003	2621672	2821069	199397	Predicted by at least one method	uvrD_1	uvr	DNA helicase II	STRESS RESPONSE & DETOXIFICATION	AFCOOBFJ_02837	2761465	2763249	1
ENH003	2621672	2821069	199397	Predicted by at least one method	hha_2	hha	Hemolysin expression-modulating protein Hha	STRESS RESPONSE & DETOXIFICATION	AFCOOBFJ_02813	2784329	2784541	1
ENH003	2621672	2821069	199397	Predicted by at least one method	yceD_4	yce	General stress protein 16U	STRESS RESPONSE & DETOXIFICATION	AFCOOBFJ_02807	2791077	2791718	-1
ENH003	2621672	2821069	199397	Predicted by at least one method	stiP	sti	Cysteine protease StiP	STRESS RESPONSE & DETOXIFICATION	AFCOOBFJ_02801	2795502	2796581	-1
ENH003	2621672	2821069	199397	Predicted by at least one method	yceD_3	yce	General stress protein 16U	STRESS RESPONSE & DETOXIFICATION	AFCOOBFJ_02797	2799883	2800464	1
ENH003	2621672	2821069	199397	Predicted by at least one method	alx_2	alx	Putative membrane-bound redox modulator Alx	STRESS RESPONSE & DETOXIFICATION	AFCOOBFJ_02794	2802122	2803162	1
ENH003	2621672	2821069	199397	Predicted by at least one method	yceD_2	yce	General stress protein 16U	STRESS RESPONSE & DETOXIFICATION	AFCOOBFJ_02793	2803211	2803789	1
ENH003	2621672	2821069	199397	Predicted by at least one method	yceD_1	yce	General stress protein 16U	STRESS RESPONSE & DETOXIFICATION	AFCOOBFJ_02792	2803857	2804432	1
ENH003	2621672	2821069	199397	Predicted by at least one method	hipA	hip	Serine/threonine-protein kinase toxin HipA	TOXIN-ANTITOXIN SYSTEMS	AFCOOBFJ_02786	2809287	2810612	1
ENH003	2621672	2821069	199397	Predicted by at least one method	bin3	bin	Putative transposon Tn552 DNA-invertase bin3	MGE MAINTENANCE	AFCOOBFJ_02777	2816070	2816711	1
ENH003	2621672	2821069	199397	Predicted by at least one method	hcaB_1	hca	3-phenylpropionate-dihydrodiol/cinnamic acid-dihydrodiol dehydrogenase	METABOLIC ADAPTATION	AFCOOBFJ_02774	2817860	2818621	1
ENH003	2621672	2821069	199397	Predicted by at least one method	pbuE	pbu	Purine efflux pump PbuE	METABOLIC ADAPTATION	AFCOOBFJ_02773	2818664	2819863	1
ENH003	2621672	2821069	199397	Predicted by at least one method	cdhR_2	cdh	HTH-type transcriptional regulator CdhR	REGULATORY & SIGNALING	AFCOOBFJ_02772	2819874	2820809	1
ENH003	2646139	2664585	18446	Predicted by at least one method	umuD_3	umu	Protein UmuD	STRESS RESPONSE & DETOXIFICATION	AFCOOBFJ_02947	2646941	2647375	1
ENH003	2646139	2664585	18446	Predicted by at least one method	umuC_2	umu	Protein UmuC	STRESS RESPONSE & DETOXIFICATION	AFCOOBFJ_02946	2647359	2648618	1
ENH003	2646139	2664585	18446	Predicted by at least one method	dsbC_2	dsb	Thiol:disulfide interchange protein DsbC	STRESS RESPONSE & DETOXIFICATION	AFCOOBFJ_02941	2651124	2651873	-1
ENH003	2684181	2726413	42232	Predicted by at least one method	higB-1	hig	Toxin HigB-1	TOXIN-ANTITOXIN SYSTEMS	AFCOOBFJ_02891	2696721	2697017	-1
ENH003	2684181	2726413	42232	Predicted by at least one method	prmC_1	prm	Release factor glutamine methyltransferase	STRESS RESPONSE & DETOXIFICATION	AFCOOBFJ_02882	2703703	2704464	1
ENH003	2684181	2726413	42232	Predicted by at least one method	dam_1	dam	DNA adenine methylase	STRESS RESPONSE & DETOXIFICATION	AFCOOBFJ_02870	2720579	2721352	1
ENH003	2684181	2726413	42232	Predicted by at least one method	repB	rep	RepFIB replication protein A	MGE MAINTENANCE	AFCOOBFJ_02865	2724912	2725787	1
ENH003	2733866	2745381	11515	Predicted by at least one method	traC	tra	Protein TraC	MGE MAINTENANCE	AFCOOBFJ_02854	2733866	2736547	1
ENH003	2733866	2745381	11515	Predicted by at least one method	virB	vir	Virulence regulon transcriptional activator VirB	VIRULENCE & PATHOGENESIS	AFCOOBFJ_02852	2741635	2742639	1
ENH003	2746794	2789313	42519	Predicted by at least one method	uvrD_1	uvr	DNA helicase II	STRESS RESPONSE & DETOXIFICATION	AFCOOBFJ_02837	2761465	2763249	1
ENH003	2746794	2789313	42519	Predicted by at least one method	hha_2	hha	Hemolysin expression-modulating protein Hha	STRESS RESPONSE & DETOXIFICATION	AFCOOBFJ_02813	2784329	2784541	1
ENH003	2792376	2799559	7183	Predicted by at least one method	stiP	sti	Cysteine protease StiP	STRESS RESPONSE & DETOXIFICATION	AFCOOBFJ_02801	2795502	2796581	-1
ENH003	2824316	2842972	18656	Predicted by at least one method	ettA_2	ett	Energy-dependent translational throttle protein EttA	STRESS RESPONSE & DETOXIFICATION	AFCOOBFJ_02767	2824316	2825938	-1
ENH003	2824316	2842972	18656	Predicted by at least one method	hin_2	hin	DNA-invertase hin	MGE MAINTENANCE	AFCOOBFJ_02766	2826301	2826861	1
ENH003	2824316	2842972	18656	Predicted by at least one method	cat_2	cat	Chloramphenicol acetyltransferase	AMR	AFCOOBFJ_02763	2830475	2831134	-1
ENH003	2824316	2842972	18656	Predicted by at least one method	smc_1	smc	Chromosome partition protein Smc	STRESS RESPONSE & DETOXIFICATION	AFCOOBFJ_02757	2834568	2835773	1
ENH003	2824316	2842972	18656	Predicted by at least one method	dcm_2	dcm	DNA-cytosine methyltransferase	STRESS RESPONSE & DETOXIFICATION	AFCOOBFJ_02753	2837623	2839050	-1
ENH003	2830475	2857025	26550	Predicted by at least one method	cat_2	cat	Chloramphenicol acetyltransferase	AMR	AFCOOBFJ_02763	2830475	2831134	-1
ENH003	2830475	2857025	26550	Predicted by at least one method	smc_1	smc	Chromosome partition protein Smc	STRESS RESPONSE & DETOXIFICATION	AFCOOBFJ_02757	2834568	2835773	1
ENH003	2830475	2857025	26550	Predicted by at least one method	dcm_2	dcm	DNA-cytosine methyltransferase	STRESS RESPONSE & DETOXIFICATION	AFCOOBFJ_02753	2837623	2839050	-1
ENH003	2830475	2857025	26550	Predicted by at least one method	arsC_2	ars	Arsenate reductase	METAL/BIOCIDE RESISTANCE	AFCOOBFJ_02745	2845848	2846273	-1
ENH003	2830475	2857025	26550	Predicted by at least one method	arsB_2	ars	Arsenical pump membrane protein	METAL/BIOCIDE RESISTANCE	AFCOOBFJ_02744	2846286	2847575	-1
ENH003	2830475	2857025	26550	Predicted by at least one method	arsH	ars	NADPH-dependent FMN reductase ArsH	METAL/BIOCIDE RESISTANCE	AFCOOBFJ_02742	2848028	2848732	1
ENH003	3038899	3048636	9737	Predicted by at least one method	dcyD	dcy	D-cysteine desulfhydrase	METABOLIC ADAPTATION	AFCOOBFJ_00698	3038899	3039885	-1
ENH003	3038899	3048636	9737	Predicted by at least one method	fliY	fli	L-cystine-binding protein FliY	VIRULENCE & PATHOGENESIS	AFCOOBFJ_00699	3039989	3040789	-1
ENH003	3038899	3048636	9737	Predicted by at least one method	fliZ	fli	Regulator of sigma S factor FliZ	VIRULENCE & PATHOGENESIS	AFCOOBFJ_00700	3040876	3041427	-1
ENH003	3038899	3048636	9737	Predicted by at least one method	fliA	fli	RNA polymerase sigma factor FliA	VIRULENCE & PATHOGENESIS	AFCOOBFJ_00701	3041482	3042201	-1
ENH003	3038899	3048636	9737	Predicted by at least one method	fliD	fli	Flagellar hook-associated protein 2	VIRULENCE & PATHOGENESIS	AFCOOBFJ_00703	3044341	3045753	1
ENH003	3038899	3048636	9737	Predicted by at least one method	fliS	fli	Flagellar secretion chaperone FliS	VIRULENCE & PATHOGENESIS	AFCOOBFJ_00704	3045784	3046194	1
ENH003	3038899	3048636	9737	Predicted by at least one method	fliT	fli	Flagellar protein FliT	VIRULENCE & PATHOGENESIS	AFCOOBFJ_00705	3046194	3046565	1
ENH003	3038899	3048636	9737	Predicted by at least one method	amyA	amy	Cytoplasmic alpha-amylase	METABOLIC ADAPTATION	AFCOOBFJ_00706	3046664	3048151	1
ENH003	3137454	3144995	7541	Predicted by at least one method	galE_2	gal	UDP-glucose 4-epimerase	METABOLIC ADAPTATION	AFCOOBFJ_00793	3137454	3138467	-1
ENH003	3137454	3144995	7541	Predicted by at least one method	arnC_1	arn	Undecaprenyl-phosphate 4-deoxy-4-formamido-L-arabinose transferase	METABOLIC ADAPTATION	AFCOOBFJ_00795	3139883	3140839	-1
ENH003	3137454	3144995	7541	Predicted by at least one method	rfbC	rfb	dTDP-4-dehydrorhamnose 3,5-epimerase	METABOLIC ADAPTATION	AFCOOBFJ_00799	3144444	3144995	-1
ENH003	3608218	3613019	4801	Predicted by at least one method	nifH	nif	Nitrogenase iron protein	METABOLIC ADAPTATION	AFCOOBFJ_01218	3609313	3610356	1
ENH003	3663062	3671915	8853	Predicted by at least one method	pasI	pas	Persistence and stress-resistance antitoxin PasI	TOXIN-ANTITOXIN SYSTEMS	AFCOOBFJ_02708	3663062	3663349	-1
ENH003	3663062	3671915	8853	Predicted by at least one method	pasT	pas	Persistence and stress-resistance toxin PasT	TOXIN-ANTITOXIN SYSTEMS	AFCOOBFJ_02707	3663339	3663815	-1
ENH003	3663062	3671915	8853	Predicted by at least one method	smpB	smp	SsrA-binding protein	STRESS RESPONSE & DETOXIFICATION	AFCOOBFJ_02706	3663933	3664415	1
ENH003	3663062	3671915	8853	Predicted by at least one method	intA_2	int	Prophage integrase IntA	MGE MAINTENANCE	AFCOOBFJ_02704	3665035	3666264	1
ENH003	3663062	3671915	8853	Predicted by at least one method	noc	noc	Nucleoid occlusion protein	STRESS RESPONSE & DETOXIFICATION	AFCOOBFJ_02702	3668093	3669040	1
ENH003	3663062	3671915	8853	Predicted by at least one method	ybaQ	yba	putative HTH-type transcriptional regulator YbaQ	REGULATORY & SIGNALING	AFCOOBFJ_02700	3671568	3671915	1
ENH003	3665035	3669882	4847	Predicted by at least one method	intA_2	int	Prophage integrase IntA	MGE MAINTENANCE	AFCOOBFJ_02704	3665035	3666264	1
ENH003	3665035	3669882	4847	Predicted by at least one method	noc	noc	Nucleoid occlusion protein	STRESS RESPONSE & DETOXIFICATION	AFCOOBFJ_02702	3668093	3669040	1
ENH003	3990268	4004792	14524	Predicted by at least one method	intS	int	Prophage integrase IntS	MGE MAINTENANCE	AFCOOBFJ_01345	3994454	3995641	1
ENH003	3990268	4004792	14524	Predicted by at least one method	yadV_1	yad	putative fimbrial chaperone YadV	VIRULENCE & PATHOGENESIS	AFCOOBFJ_01349	3997725	3998414	1
ENH003	3990268	4004792	14524	Predicted by at least one method	htrE_1	htr	Outer membrane usher protein HtrE	VIRULENCE & PATHOGENESIS	AFCOOBFJ_01350	3998427	4000853	1
ENH003	3990268	4004792	14524	Predicted by at least one method	rcsC_2	rcs	Sensor histidine kinase RcsC	REGULATORY & SIGNALING	AFCOOBFJ_01354	4003008	4004792	-1
ENH003	3990268	4004792	14524	Predicted by at least one method	exaE	exa	Transcriptional activator protein ExaE	REGULATORY & SIGNALING	AFCOOBFJ_01355	4004789	4005421	-1
ENH003	3997725	4002626	4901	Predicted by at least one method	yadV_1	yad	putative fimbrial chaperone YadV	VIRULENCE & PATHOGENESIS	AFCOOBFJ_01349	3997725	3998414	1
ENH003	3997725	4002626	4901	Predicted by at least one method	htrE_1	htr	Outer membrane usher protein HtrE	VIRULENCE & PATHOGENESIS	AFCOOBFJ_01350	3998427	4000853	1
ENH003	4696511	4750557	54046	Predicted by at least one method	mobA	mob	Molybdenum cofactor guanylyltransferase	METABOLIC ADAPTATION	AFCOOBFJ_03845	4696511	4697095	1
ENH003	4696511	4750557	54046	Predicted by at least one method	mobB	mob	Molybdopterin-guanine dinucleotide biosynthesis adapter protein	METABOLIC ADAPTATION	AFCOOBFJ_03846	4697092	4697595	1
ENH003	4696511	4750557	54046	Predicted by at least one method	tolA	tol	Tol-Pal system protein TolA	VIRULENCE & PATHOGENESIS	AFCOOBFJ_04591	4713007	4713429	-1
ENH003	4696511	4750557	54046	Predicted by at least one method	mbeC	mbe	Mobilization protein MbeC	MGE MAINTENANCE	AFCOOBFJ_04598	4725939	4726262	1
ENH003	4696511	4750557	54046	Predicted by at least one method	tri1_2	tri	ADP-ribosylarginine hydrolase Tri1	STRESS RESPONSE & DETOXIFICATION	AFCOOBFJ_04580	4734427	4735545	-1
ENH003	4767243	4776047	8804	Predicted by at least one method	cim	cim	Cloacin immunity protein	AMR	AFCOOBFJ_04449	4775793	4776047	-1
ENH003	4775337	4792740	17403	Predicted by at least one method	cim	cim	Cloacin immunity protein	AMR	AFCOOBFJ_04449	4775793	4776047	-1
ENH003	4775337	4792740	17403	Predicted by at least one method	ceaC	cea	Colicin-E3	VIRULENCE & PATHOGENESIS	AFCOOBFJ_04450	4776057	4776611	-1
ENH003	4775337	4792740	17403	Predicted by at least one method	tetD	tet	Transposon Tn10 TetD protein	AMR	AFCOOBFJ_04571	4789019	4789435	-1
ENH003	4775337	4792740	17403	Predicted by at least one method	tetC_2	tet	Transposon Tn10 TetC protein	AMR	AFCOOBFJ_04572	4789655	4790116	1
ENH003	4775337	4792740	17403	Predicted by at least one method	tetA	tet	Tetracycline resistance protein, class B	AMR	AFCOOBFJ_04573	4790229	4791434	-1
ENH003	4775337	4792740	17403	Predicted by at least one method	tetR	tet	Tetracycline repressor protein class B from transposon Tn10	AMR	AFCOOBFJ_04574	4791516	4792139	1
ENH003	4789019	4795315	6296	Predicted by at least one method	tetD	tet	Transposon Tn10 TetD protein	AMR	AFCOOBFJ_04571	4789019	4789435	-1
ENH003	4789019	4795315	6296	Predicted by at least one method	tetC_2	tet	Transposon Tn10 TetC protein	AMR	AFCOOBFJ_04572	4789655	4790116	1
ENH003	4789019	4795315	6296	Predicted by at least one method	tetA	tet	Tetracycline resistance protein, class B	AMR	AFCOOBFJ_04573	4790229	4791434	-1
ENH003	4789019	4795315	6296	Predicted by at least one method	tetR	tet	Tetracycline repressor protein class B from transposon Tn10	AMR	AFCOOBFJ_04574	4791516	4792139	1
ENH003	4789019	4795315	6296	Predicted by at least one method	gltS_2	glt	Sodium/glutamate symporter	METABOLIC ADAPTATION	AFCOOBFJ_04577	4793954	4795159	1
ENH004	609544	622428	12884	Predicted by at least one method	mcrC_2	mcr	Protein McrC	STRESS RESPONSE & DETOXIFICATION	NFEBMMHL_02812	609544	610590	-1
ENH004	609544	622428	12884	Predicted by at least one method	mcrB_2	mcr	5-methylcytosine-specific restriction enzyme B	STRESS RESPONSE & DETOXIFICATION	NFEBMMHL_02811	610590	611984	-1
ENH004	609544	622428	12884	Predicted by at least one method	symE_2	sym	Endoribonuclease SymE	TOXIN-ANTITOXIN SYSTEMS	NFEBMMHL_02808	617061	617528	1
ENH004	609544	622428	12884	Predicted by at least one method	trpS2	trp	Tryptophan--tRNA ligase 2	STRESS RESPONSE & DETOXIFICATION	NFEBMMHL_02806	618532	619536	-1
ENH004	609544	622428	12884	Predicted by at least one method	fosA	fos	Glutathione transferase FosA	AMR	NFEBMMHL_02805	619736	620161	1
ENH004	609544	622428	12884	Predicted by at least one method	degA	deg	HTH-type transcriptional regulator DegA	REGULATORY & SIGNALING	NFEBMMHL_02804	620147	621154	-1
ENH004	634010	655641	21631	Predicted by at least one method	fixJ	fix	Transcriptional regulatory protein FixJ	REGULATORY & SIGNALING	NFEBMMHL_02586	634512	634892	1
ENH004	634010	655641	21631	Predicted by at least one method	pknD_2	pkn	Serine/threonine-protein kinase PknD	REGULATORY & SIGNALING	NFEBMMHL_02585	634902	640487	1
ENH004	634010	655641	21631	Predicted by at least one method	tmoT	tmo	Response regulator protein TmoT	REGULATORY & SIGNALING	NFEBMMHL_02584	640491	641108	-1
ENH004	634010	655641	21631	Predicted by at least one method	clpP_3	clp	ATP-dependent Clp protease proteolytic subunit	STRESS RESPONSE & DETOXIFICATION	NFEBMMHL_02583	641409	642014	1
ENH004	634010	655641	21631	Predicted by at least one method	roxA_2	rox	50S ribosomal protein L16 3-hydroxylase	STRESS RESPONSE & DETOXIFICATION	NFEBMMHL_02582	642149	643270	1
ENH004	634010	655641	21631	Predicted by at least one method	rhaR_5	rha	HTH-type transcriptional activator RhaR	REGULATORY & SIGNALING	NFEBMMHL_02579	644082	645038	1
ENH004	634010	655641	21631	Predicted by at least one method	fhuA_4	fhu	Ferrichrome outer membrane transporter/phage receptor	METABOLIC ADAPTATION	NFEBMMHL_02578	645178	647268	1
ENH004	634010	655641	21631	Predicted by at least one method	norG_2	nor	HTH-type transcriptional regulator NorG	REGULATORY & SIGNALING	NFEBMMHL_02577	647350	648765	-1
ENH004	634010	655641	21631	Predicted by at least one method	gabR_2	gab	HTH-type transcriptional regulatory protein GabR	REGULATORY & SIGNALING	NFEBMMHL_02575	649189	650577	-1
ENH004	634010	655641	21631	Predicted by at least one method	pgrR_2	pgr	HTH-type transcriptional regulator PgrR	REGULATORY & SIGNALING	NFEBMMHL_02573	651146	652048	-1
ENH004	634010	655641	21631	Predicted by at least one method	yqjZ	yqj	putative protein YqjZ	REGULATORY & SIGNALING	NFEBMMHL_02571	653640	653963	1
ENH004	634010	655641	21631	Predicted by at least one method	slyA_1	sly	Transcriptional regulator SlyA	REGULATORY & SIGNALING	NFEBMMHL_02568	655171	655641	1
ENH004	1023113	1039105	15992	Predicted by at least one method	intS	int	Prophage integrase IntS	MGE MAINTENANCE	NFEBMMHL_02263	1021926	1023116	1
ENH004	1023113	1039105	15992	Predicted by at least one method	ftsH_1	fts	ATP-dependent zinc metalloprotease FtsH	STRESS RESPONSE & DETOXIFICATION	NFEBMMHL_02253	1031180	1032163	1
ENH004	1023113	1039105	15992	Predicted by at least one method	yjhP	yjh	putative protein YjhP	REGULATORY & SIGNALING	NFEBMMHL_02247	1038091	1038837	-1
ENH004	1029749	1037895	8146	Predicted by at least one method	ftsH_1	fts	ATP-dependent zinc metalloprotease FtsH	STRESS RESPONSE & DETOXIFICATION	NFEBMMHL_02253	1031180	1032163	1
ENH004	1852969	1863272	10303	Predicted by at least one method	lexA_2	lex	LexA repressor	REGULATORY & SIGNALING	NFEBMMHL_01071	1861517	1861900	1
ENH004	1852969	1863272	10303	Predicted by at least one method	rusA_1	rus	Crossover junction endodeoxyribonuclease RusA	STRESS RESPONSE & DETOXIFICATION	NFEBMMHL_01070	1861897	1862286	1
ENH004	1859680	1871423	11743	Predicted by at least one method	lexA_2	lex	LexA repressor	REGULATORY & SIGNALING	NFEBMMHL_01071	1861517	1861900	1
ENH004	1859680	1871423	11743	Predicted by at least one method	rusA_1	rus	Crossover junction endodeoxyribonuclease RusA	STRESS RESPONSE & DETOXIFICATION	NFEBMMHL_01070	1861897	1862286	1
ENH004	2222757	2254244	31487	Predicted by at least one method	pal_2	pal	Peptidoglycan-associated lipoprotein	VIRULENCE & PATHOGENESIS	NFEBMMHL_03374	2229511	2230506	1
ENH004	2222757	2254244	31487	Predicted by at least one method	hcpA_2	hcp	Major exported protein	VIRULENCE & PATHOGENESIS	NFEBMMHL_03373	2230512	2231003	1
ENH004	2222757	2254244	31487	Predicted by at least one method	clpV1_2	clp	Protein ClpV1	VIRULENCE & PATHOGENESIS	NFEBMMHL_03372	2231177	2233822	1
ENH004	2271868	2280729	8861	Predicted by at least one method	ahpD	ahp	Alkyl hydroperoxide reductase AhpD	STRESS RESPONSE & DETOXIFICATION	NFEBMMHL_03339	2272158	2272607	1
ENH004	2271868	2280729	8861	Predicted by at least one method	bluF_2	blu	Blue light- and temperature-regulated antirepressor BluF	STRESS RESPONSE & DETOXIFICATION	NFEBMMHL_03337	2273472	2274653	-1
ENH004	2271868	2280729	8861	Predicted by at least one method	dinI_3	din	DNA damage-inducible protein I	STRESS RESPONSE & DETOXIFICATION	NFEBMMHL_03335	2275957	2276181	1
ENH004	2271868	2280729	8861	Predicted by at least one method	rusA_2	rus	Crossover junction endodeoxyribonuclease RusA	STRESS RESPONSE & DETOXIFICATION	NFEBMMHL_03332	2277374	2277742	1
ENH004	2304258	2311075	6817	Predicted by at least one method	hin_1	hin	DNA-invertase hin	MGE MAINTENANCE	NFEBMMHL_03297	2307698	2308153	1
ENH004	2304258	2311075	6817	Predicted by at least one method	umuD_2	umu	Protein UmuD	STRESS RESPONSE & DETOXIFICATION	NFEBMMHL_03296	2308326	2308745	1
ENH004	2304258	2311075	6817	Predicted by at least one method	umuC_3	umu	Protein UmuC	STRESS RESPONSE & DETOXIFICATION	NFEBMMHL_03295	2308825	2310015	1
ENH004	2425873	2437494	11621	Predicted by at least one method	hns_2	hns	DNA-binding protein H-NS, plasmid	REGULATORY & SIGNALING	NFEBMMHL_04386	2433227	2433631	1
ENH004	2425873	2437494	11621	Predicted by at least one method	treZ	tre	Malto-oligosyltrehalose trehalohydrolase	METABOLIC ADAPTATION	NFEBMMHL_03918	2435707	2437494	1
ENH004	2425873	2437494	11621	Predicted by at least one method	treY	tre	Maltooligosyl trehalose synthase	METABOLIC ADAPTATION	NFEBMMHL_03917	2437491	2439959	1
ENH004	2679246	2683773	4527	Predicted by at least one method	rhsB	rhs	putative deoxyribonuclease RhsB	STRESS RESPONSE & DETOXIFICATION	NFEBMMHL_00765	2683770	2688143	-1
ENH004	2692043	2698118	6075	Predicted by at least one method	tri1_3	tri	ADP-ribosylarginine hydrolase Tri1	STRESS RESPONSE & DETOXIFICATION	NFEBMMHL_00761	2692043	2692786	-1
ENH004	2692043	2698118	6075	Predicted by at least one method	tri1_2	tri	ADP-ribosylarginine hydrolase Tri1	STRESS RESPONSE & DETOXIFICATION	NFEBMMHL_00759	2693643	2694761	-1
ENH004	2791231	2855852	64621	Predicted by at least one method	umuC_1	umu	Protein UmuC	STRESS RESPONSE & DETOXIFICATION	NFEBMMHL_00671	2791781	2793049	-1
ENH004	2791231	2855852	64621	Predicted by at least one method	dnaB_1	dna	Replicative DNA helicase	STRESS RESPONSE & DETOXIFICATION	NFEBMMHL_00624	2824955	2826388	-1
ENH004	2791231	2855852	64621	Predicted by at least one method	lexA_1	lex	LexA repressor	REGULATORY & SIGNALING	NFEBMMHL_00619	2828460	2829152	1
ENH004	2791231	2855852	64621	Predicted by at least one method	kilR	kil	Killing protein KilR	TOXIN-ANTITOXIN SYSTEMS	NFEBMMHL_00615	2830691	2830897	1
ENH004	2791231	2855852	64621	Predicted by at least one method	yebZ	yeb	Inner membrane protein YebZ	STRESS RESPONSE & DETOXIFICATION	NFEBMMHL_00600	2838486	2839355	-1
ENH004	2791231	2855852	64621	Predicted by at least one method	yobA	yob	Protein YobA	TOXIN-ANTITOXIN SYSTEMS	NFEBMMHL_00599	2839357	2839728	-1
ENH004	2791231	2855852	64621	Predicted by at least one method	holE	hol	DNA polymerase III subunit theta	STRESS RESPONSE & DETOXIFICATION	NFEBMMHL_00598	2839866	2840096	1
ENH004	2791231	2855852	64621	Predicted by at least one method	exoX	exo	Exodeoxyribonuclease 10	STRESS RESPONSE & DETOXIFICATION	NFEBMMHL_00596	2840883	2841545	1
ENH004	2791231	2855852	64621	Predicted by at least one method	ptrB	ptr	Protease 2	STRESS RESPONSE & DETOXIFICATION	NFEBMMHL_00595	2841527	2843602	-1
ENH004	2791231	2855852	64621	Predicted by at least one method	yebE	yeb	Inner membrane protein YebE	STRESS RESPONSE & DETOXIFICATION	NFEBMMHL_00594	2843678	2844328	-1
ENH004	2791231	2855852	64621	Predicted by at least one method	purT	pur	Formate-dependent phosphoribosylglycinamide formyltransferase	STRESS RESPONSE & DETOXIFICATION	NFEBMMHL_00593	2844500	2845678	1
ENH004	2791231	2855852	64621	Predicted by at least one method	eda	eda	KHG/KDPG aldolase	METABOLIC ADAPTATION	NFEBMMHL_00583	2855211	2855852	-1
ENH004	2791231	2797025	5794	Predicted by at least one method	umuC_1	umu	Protein UmuC	STRESS RESPONSE & DETOXIFICATION	NFEBMMHL_00671	2791781	2793049	-1
ENH004	2937285	2947397	10112	Predicted by at least one method	dcyD	dcy	D-cysteine desulfhydrase	METABOLIC ADAPTATION	NFEBMMHL_00501	2937285	2938271	-1
ENH004	2937285	2947397	10112	Predicted by at least one method	fliY	fli	L-cystine-binding protein FliY	VIRULENCE & PATHOGENESIS	NFEBMMHL_00500	2938375	2939175	-1
ENH004	2937285	2947397	10112	Predicted by at least one method	fliZ	fli	Regulator of sigma S factor FliZ	VIRULENCE & PATHOGENESIS	NFEBMMHL_00499	2939262	2939813	-1
ENH004	2937285	2947397	10112	Predicted by at least one method	fliA	fli	RNA polymerase sigma factor FliA	VIRULENCE & PATHOGENESIS	NFEBMMHL_00498	2939868	2940587	-1
ENH004	2937285	2947397	10112	Predicted by at least one method	fliD	fli	Flagellar hook-associated protein 2	VIRULENCE & PATHOGENESIS	NFEBMMHL_00496	2942728	2944140	1
ENH004	2937285	2947397	10112	Predicted by at least one method	fliS	fli	Flagellar secretion chaperone FliS	VIRULENCE & PATHOGENESIS	NFEBMMHL_00495	2944171	2944581	1
ENH004	2937285	2947397	10112	Predicted by at least one method	fliT	fli	Flagellar protein FliT	VIRULENCE & PATHOGENESIS	NFEBMMHL_00494	2944581	2944952	1
ENH004	2937285	2947397	10112	Predicted by at least one method	amyA	amy	Cytoplasmic alpha-amylase	METABOLIC ADAPTATION	NFEBMMHL_00493	2945051	2946538	1
ENH004	3037797	3043610	5813	Predicted by at least one method	wbbD_2	wbb	UDP-Gal:alpha-D-GlcNAc-diphosphoundecaprenol beta-1,3-galactosyltransferase	METABOLIC ADAPTATION	NFEBMMHL_00406	3037895	3038710	-1
ENH004	3037797	3043610	5813	Predicted by at least one method	wbbD_1	wbb	UDP-Gal:alpha-D-GlcNAc-diphosphoundecaprenol beta-1,3-galactosyltransferase	METABOLIC ADAPTATION	NFEBMMHL_00404	3039581	3040462	-1
ENH004	3525793	3538195	12402	Predicted by at least one method	pasI	pas	Persistence and stress-resistance antitoxin PasI	TOXIN-ANTITOXIN SYSTEMS	NFEBMMHL_04296	3525516	3525803	-1
ENH004	3525793	3538195	12402	Predicted by at least one method	pasT	pas	Persistence and stress-resistance toxin PasT	TOXIN-ANTITOXIN SYSTEMS	NFEBMMHL_04297	3525793	3526269	-1
ENH004	3525793	3538195	12402	Predicted by at least one method	smpB	smp	SsrA-binding protein	STRESS RESPONSE & DETOXIFICATION	NFEBMMHL_04298	3526387	3526869	1
ENH004	3525793	3538195	12402	Predicted by at least one method	intA_2	int	Prophage integrase IntA	MGE MAINTENANCE	NFEBMMHL_04300	3527489	3528736	1
ENH004	3525793	3538195	12402	Predicted by at least one method	ygaP	yga	Inner membrane protein YgaP	METABOLIC ADAPTATION	NFEBMMHL_01991	3537677	3538195	1
ENH004	3926254	3935212	8958	Predicted by at least one method	mug	mug	G/U mismatch-specific DNA glycosylase	STRESS RESPONSE & DETOXIFICATION	NFEBMMHL_01611	3926254	3926760	-1
ENH004	3926254	3935212	8958	Predicted by at least one method	ykfI	ykf	Toxin YkfI	TOXIN-ANTITOXIN SYSTEMS	NFEBMMHL_01609	3927122	3927463	-1
ENH004	3926254	3935212	8958	Predicted by at least one method	yfjZ	yfj	Antitoxin YfjZ	TOXIN-ANTITOXIN SYSTEMS	NFEBMMHL_01608	3927484	3927801	-1
ENH004	3926254	3935212	8958	Predicted by at least one method	klcA	klc	Antirestriction protein KlcA	MGE MAINTENANCE	NFEBMMHL_01605	3928543	3929001	-1
ENH004	3926254	3935212	8958	Predicted by at least one method	yfjS	yfj	Lipoprotein YfjS	VIRULENCE & PATHOGENESIS	NFEBMMHL_01602	3929911	3930315	-1
ENH004	3926254	3935212	8958	Predicted by at least one method	rapA_2	rap	RNA polymerase-associated protein RapA	STRESS RESPONSE & DETOXIFICATION	NFEBMMHL_03920	3932558	3935212	-1
ENH004	3927122	3938482	11360	Predicted by at least one method	ykfI	ykf	Toxin YkfI	TOXIN-ANTITOXIN SYSTEMS	NFEBMMHL_01609	3927122	3927463	-1
ENH004	3927122	3938482	11360	Predicted by at least one method	yfjZ	yfj	Antitoxin YfjZ	TOXIN-ANTITOXIN SYSTEMS	NFEBMMHL_01608	3927484	3927801	-1
ENH004	3927122	3938482	11360	Predicted by at least one method	klcA	klc	Antirestriction protein KlcA	MGE MAINTENANCE	NFEBMMHL_01605	3928543	3929001	-1
ENH004	3927122	3938482	11360	Predicted by at least one method	yfjS	yfj	Lipoprotein YfjS	VIRULENCE & PATHOGENESIS	NFEBMMHL_01602	3929911	3930315	-1
ENH004	3927122	3938482	11360	Predicted by at least one method	rapA_2	rap	RNA polymerase-associated protein RapA	STRESS RESPONSE & DETOXIFICATION	NFEBMMHL_03920	3932558	3935212	-1
ENH004	3955131	3970473	15342	Predicted by at least one method	rhlE_2	rhl	ATP-dependent RNA helicase RhlE	STRESS RESPONSE & DETOXIFICATION	NFEBMMHL_03927	3955131	3961457	-1
ENH004	3961457	3977361	15904	Predicted by at least one method	vbhT	vbh	Protein adenylyltransferase VbhT	STRESS RESPONSE & DETOXIFICATION	NFEBMMHL_03938	3973782	3974396	-1
ENH004	3961457	3977361	15904	Predicted by at least one method	intA_1	int	Prophage integrase IntA	MGE MAINTENANCE	NFEBMMHL_03939	3974401	3975717	-1
ENH004	4334734	4382778	48044	Predicted by at least one method	arnC	arn	Undecaprenyl-phosphate 4-deoxy-4-formamido-L-arabinose transferase	METABOLIC ADAPTATION	NFEBMMHL_02721	4335075	4336766	1
ENH004	4334734	4382778	48044	Predicted by at least one method	lolA_2	lol	Outer-membrane lipoprotein carrier protein	VIRULENCE & PATHOGENESIS	NFEBMMHL_02723	4337189	4337794	1
ENH004	4334734	4382778	48044	Predicted by at least one method	fadI_2	fad	3-ketoacyl-CoA thiolase	METABOLIC ADAPTATION	NFEBMMHL_02726	4340661	4341827	1
ENH004	4334734	4382778	48044	Predicted by at least one method	fabG_3	fab	3-oxoacyl-[acyl-carrier-protein] reductase FabG	METABOLIC ADAPTATION	NFEBMMHL_02728	4342297	4343025	1
ENH004	4334734	4382778	48044	Predicted by at least one method	fabF_2	fab	3-oxoacyl-[acyl-carrier-protein] synthase 2	METABOLIC ADAPTATION	NFEBMMHL_02729	4343022	4344251	1
ENH004	4334734	4382778	48044	Predicted by at least one method	padC	pad	Phenolic acid decarboxylase PadC	METABOLIC ADAPTATION	NFEBMMHL_02731	4344908	4345414	-1
ENH004	4334734	4382778	48044	Predicted by at least one method	allS	all	HTH-type transcriptional activator AllS	METABOLIC ADAPTATION	NFEBMMHL_02732	4345514	4346395	1
ENH004	4334734	4382778	48044	Predicted by at least one method	fabG_4	fab	3-oxoacyl-[acyl-carrier-protein] reductase FabG	METABOLIC ADAPTATION	NFEBMMHL_02733	4346428	4347222	1
ENH004	4334734	4382778	48044	Predicted by at least one method	alx_1	alx	Putative membrane-bound redox modulator Alx	STRESS RESPONSE & DETOXIFICATION	NFEBMMHL_02735	4348052	4349077	-1
ENH004	4334734	4382778	48044	Predicted by at least one method	pcoE	pco	putative copper-binding protein PcoE	METAL/BIOCIDE RESISTANCE	NFEBMMHL_02736	4349505	4349939	-1
ENH004	4334734	4382778	48044	Predicted by at least one method	sasA_4	sas	Adaptive-response sensory-kinase SasA	STRESS RESPONSE & DETOXIFICATION	NFEBMMHL_02737	4350157	4351557	-1
ENH004	4334734	4382778	48044	Predicted by at least one method	copR	cop	Transcriptional activator protein CopR	METAL/BIOCIDE RESISTANCE	NFEBMMHL_02738	4351554	4352234	-1
ENH004	4334734	4382778	48044	Predicted by at least one method	copD	cop	Copper resistance protein D	METAL/BIOCIDE RESISTANCE	NFEBMMHL_02739	4352289	4353218	-1
ENH004	4334734	4382778	48044	Predicted by at least one method	pcoC	pco	Copper resistance protein C	METAL/BIOCIDE RESISTANCE	NFEBMMHL_02740	4353223	4353603	-1
ENH004	4334734	4382778	48044	Predicted by at least one method	copB	cop	Copper resistance protein B	METAL/BIOCIDE RESISTANCE	NFEBMMHL_02741	4353643	4354539	-1
ENH004	4334734	4382778	48044	Predicted by at least one method	copA_2	cop	Copper resistance protein A	METAL/BIOCIDE RESISTANCE	NFEBMMHL_02742	4354539	4356356	-1
ENH004	4334734	4382778	48044	Predicted by at least one method	silE_1	sil	Silver-binding protein SilE	METAL/BIOCIDE RESISTANCE	NFEBMMHL_02743	4356591	4357040	1
ENH004	4334734	4382778	48044	Predicted by at least one method	mepM_2	mep	Murein DD-endopeptidase MepM	STRESS RESPONSE & DETOXIFICATION	NFEBMMHL_02744	4357329	4358066	1
ENH004	4334734	4382778	48044	Predicted by at least one method	silP	sil	Silver exporting P-type ATPase	METAL/BIOCIDE RESISTANCE	NFEBMMHL_02746	4358338	4360785	-1
ENH004	4334734	4382778	48044	Predicted by at least one method	cusA_2	cus	Cation efflux system protein CusA	METAL/BIOCIDE RESISTANCE	NFEBMMHL_02748	4361439	4364585	-1
ENH004	4334734	4382778	48044	Predicted by at least one method	cusB_2	cus	Cation efflux system protein CusB	METAL/BIOCIDE RESISTANCE	NFEBMMHL_02749	4364596	4365888	-1
ENH004	4334734	4382778	48044	Predicted by at least one method	cusF	cus	Cation efflux system protein CusF	METAL/BIOCIDE RESISTANCE	NFEBMMHL_02750	4366002	4366355	-1
ENH004	4334734	4382778	48044	Predicted by at least one method	cusC	cus	Cation efflux system protein CusC	METAL/BIOCIDE RESISTANCE	NFEBMMHL_02751	4366383	4367768	-1
ENH004	4334734	4382778	48044	Predicted by at least one method	cusR	cus	Transcriptional regulatory protein CusR	METAL/BIOCIDE RESISTANCE	NFEBMMHL_02752	4367958	4368638	1
ENH004	4334734	4382778	48044	Predicted by at least one method	cusS	cus	Sensor histidine kinase CusS	METAL/BIOCIDE RESISTANCE	NFEBMMHL_02753	4368631	4370112	1
ENH004	4334734	4382778	48044	Predicted by at least one method	silE_2	sil	Silver-binding protein SilE	METAL/BIOCIDE RESISTANCE	NFEBMMHL_02754	4370357	4370788	1
ENH004	4334734	4382778	48044	Predicted by at least one method	recF_2	rec	DNA replication and repair protein RecF	STRESS RESPONSE & DETOXIFICATION	NFEBMMHL_02756	4371455	4373281	-1
ENH004	4334734	4382778	48044	Predicted by at least one method	tnsB	tns	Transposon Tn7 transposition protein TnsB	MGE MAINTENANCE	NFEBMMHL_02760	4378480	4380105	-1
ENH004	4356591	4361352	4761	Predicted by at least one method	silE_1	sil	Silver-binding protein SilE	METAL/BIOCIDE RESISTANCE	NFEBMMHL_02743	4356591	4357040	1
ENH004	4356591	4361352	4761	Predicted by at least one method	mepM_2	mep	Murein DD-endopeptidase MepM	STRESS RESPONSE & DETOXIFICATION	NFEBMMHL_02744	4357329	4358066	1
ENH004	4356591	4361352	4761	Predicted by at least one method	silP	sil	Silver exporting P-type ATPase	METAL/BIOCIDE RESISTANCE	NFEBMMHL_02746	4358338	4360785	-1
ENH004	4374497	4381433	6936	Predicted by at least one method	tnsB	tns	Transposon Tn7 transposition protein TnsB	MGE MAINTENANCE	NFEBMMHL_02760	4378480	4380105	-1
ENH004	4622306	4654100	31794	Predicted by at least one method	mobA	mob	Molybdenum cofactor guanylyltransferase	METABOLIC ADAPTATION	NFEBMMHL_03508	4622306	4622890	1
ENH004	4622306	4654100	31794	Predicted by at least one method	mobB	mob	Molybdopterin-guanine dinucleotide biosynthesis adapter protein	METABOLIC ADAPTATION	NFEBMMHL_03507	4622887	4623390	1
ENH004	4622306	4654100	31794	Predicted by at least one method	dcm_2	dcm	DNA-cytosine methyltransferase	STRESS RESPONSE & DETOXIFICATION	NFEBMMHL_04390	4635608	4637041	1
ENH004	4622306	4654100	31794	Predicted by at least one method	ecoRIIR	eco	Type-2 restriction enzyme EcoRII	STRESS RESPONSE & DETOXIFICATION	NFEBMMHL_04391	4637075	4638289	-1
ENH004	4622306	4654100	31794	Predicted by at least one method	dhfrI	dhf	Dihydrofolate reductase type 1	AMR	NFEBMMHL_04393	4639944	4640417	-1
ENH004	4622306	4654100	31794	Predicted by at least one method	xerC_2	xer	Tyrosine recombinase XerC	MGE MAINTENANCE	NFEBMMHL_04394	4640573	4641586	1
ENH004	4646781	4688307	41526	Predicted by at least one method	mbeC	mbe	Mobilization protein MbeC	MGE MAINTENANCE	NFEBMMHL_04407	4656986	4657309	-1
ENH004	4646781	4688307	41526	Predicted by at least one method	yokD	yok	SPbeta prophage-derived aminoglycoside N(3')-acetyltransferase-like protein YokD	AMR	NFEBMMHL_04412	4669472	4670332	1
ENH004	4646781	4688307	41526	Predicted by at least one method	tmrB	tmr	Tunicamycin resistance protein	AMR	NFEBMMHL_04413	4670345	4670887	1
ENH004	4646781	4688307	41526	Predicted by at least one method	aacA4	aac	Aminoglycoside N(6')-acetyltransferase type 1	AMR	NFEBMMHL_04416	4680278	4680877	1
ENH004	4646781	4688307	41526	Predicted by at least one method	bla_3	bla	Beta-lactamase OXA-1	AMR	NFEBMMHL_04417	4681008	4681838	1
ENH004	4646781	4688307	41526	Predicted by at least one method	cat_2	cat	Chloramphenicol acetyltransferase	AMR	NFEBMMHL_04418	4681976	4682524	1
ENH004	4654881	4695402	40521	Predicted by at least one method	mbeC	mbe	Mobilization protein MbeC	MGE MAINTENANCE	NFEBMMHL_04407	4656986	4657309	-1
ENH004	4654881	4695402	40521	Predicted by at least one method	yokD	yok	SPbeta prophage-derived aminoglycoside N(3')-acetyltransferase-like protein YokD	AMR	NFEBMMHL_04412	4669472	4670332	1
ENH004	4654881	4695402	40521	Predicted by at least one method	tmrB	tmr	Tunicamycin resistance protein	AMR	NFEBMMHL_04413	4670345	4670887	1
ENH004	4654881	4695402	40521	Predicted by at least one method	aacA4	aac	Aminoglycoside N(6')-acetyltransferase type 1	AMR	NFEBMMHL_04416	4680278	4680877	1
ENH004	4654881	4695402	40521	Predicted by at least one method	bla_3	bla	Beta-lactamase OXA-1	AMR	NFEBMMHL_04417	4681008	4681838	1
ENH004	4654881	4695402	40521	Predicted by at least one method	cat_2	cat	Chloramphenicol acetyltransferase	AMR	NFEBMMHL_04418	4681976	4682524	1
ENH004	4654881	4695402	40521	Predicted by at least one method	folP_2	fol	Dihydropteroate synthase	AMR	NFEBMMHL_04345	4688637	4689452	1
ENH004	4654881	4695402	40521	Predicted by at least one method	neo	neo	Aminoglycoside 3'-phosphotransferase	AMR	NFEBMMHL_04346	4689513	4690316	1
ENH004	4654881	4695402	40521	Predicted by at least one method	bla_1	bla	Beta-lactamase TEM	AMR	NFEBMMHL_04349	4691873	4692733	-1
ENH004	4654881	4695402	40521	Predicted by at least one method	tnpR	tnp	Transposon Tn3 resolvase	MGE MAINTENANCE	NFEBMMHL_04350	4692916	4693473	-1
ENH004	4696444	4714151	17707	Predicted by at least one method	ydiB	ydi	Quinate/shikimate dehydrogenase	METABOLIC ADAPTATION	NFEBMMHL_04408	4710457	4710960	-1
ENH004	4696444	4714151	17707	Predicted by at least one method	tetA	tet	Tetracycline resistance protein, class C	AMR	NFEBMMHL_04409	4711475	4712674	-1
ENH004	4696444	4714151	17707	Predicted by at least one method	tetR	tet	Tetracycline repressor protein class A from transposon 1721	AMR	NFEBMMHL_04410	4712775	4713443	1
ENH004	4725086	4738721	13635	Predicted by at least one method	hipA	hip	Serine/threonine-protein kinase toxin HipA	TOXIN-ANTITOXIN SYSTEMS	NFEBMMHL_04312	4725353	4726678	-1
ENH004	4725086	4738721	13635	Predicted by at least one method	yjcD	yjc	Putative ATP-dependent DNA helicase YjcD	STRESS RESPONSE & DETOXIFICATION	NFEBMMHL_04319	4733081	4734841	1
ENH004	4725086	4738721	13635	Predicted by at least one method	hin_2	hin	DNA-invertase hin	MGE MAINTENANCE	NFEBMMHL_04321	4736106	4736663	-1
ENH007	609881	622765	12884	Predicted by at least one method	mcrC_1	mcr	Protein McrC	STRESS RESPONSE & DETOXIFICATION	JCEKJIBI_02956	609881	610927	-1
ENH007	609881	622765	12884	Predicted by at least one method	mcrB_1	mcr	5-methylcytosine-specific restriction enzyme B	STRESS RESPONSE & DETOXIFICATION	JCEKJIBI_02957	610927	612321	-1
ENH007	609881	622765	12884	Predicted by at least one method	symE_2	sym	Endoribonuclease SymE	TOXIN-ANTITOXIN SYSTEMS	JCEKJIBI_02960	617398	617865	1
ENH007	609881	622765	12884	Predicted by at least one method	trpS2	trp	Tryptophan--tRNA ligase 2	STRESS RESPONSE & DETOXIFICATION	JCEKJIBI_02962	618869	619873	-1
ENH007	609881	622765	12884	Predicted by at least one method	fosA	fos	Glutathione transferase FosA	AMR	JCEKJIBI_02963	620073	620498	1
ENH007	609881	622765	12884	Predicted by at least one method	degA	deg	HTH-type transcriptional regulator DegA	REGULATORY & SIGNALING	JCEKJIBI_02964	620484	621491	-1
ENH007	634347	655978	21631	Predicted by at least one method	fixJ	fix	Transcriptional regulatory protein FixJ	REGULATORY & SIGNALING	JCEKJIBI_02585	634849	635229	1
ENH007	634347	655978	21631	Predicted by at least one method	pknD_2	pkn	Serine/threonine-protein kinase PknD	REGULATORY & SIGNALING	JCEKJIBI_02584	635239	640824	1
ENH007	634347	655978	21631	Predicted by at least one method	tmoT	tmo	Response regulator protein TmoT	REGULATORY & SIGNALING	JCEKJIBI_02583	640828	641445	-1
ENH007	634347	655978	21631	Predicted by at least one method	clpP_3	clp	ATP-dependent Clp protease proteolytic subunit	STRESS RESPONSE & DETOXIFICATION	JCEKJIBI_02582	641746	642351	1
ENH007	634347	655978	21631	Predicted by at least one method	roxA_2	rox	50S ribosomal protein L16 3-hydroxylase	STRESS RESPONSE & DETOXIFICATION	JCEKJIBI_02581	642486	643607	1
ENH007	634347	655978	21631	Predicted by at least one method	rhaR_5	rha	HTH-type transcriptional activator RhaR	REGULATORY & SIGNALING	JCEKJIBI_02578	644419	645375	1
ENH007	634347	655978	21631	Predicted by at least one method	fhuA_4	fhu	Ferrichrome outer membrane transporter/phage receptor	METABOLIC ADAPTATION	JCEKJIBI_02577	645515	647605	1
ENH007	634347	655978	21631	Predicted by at least one method	norG_2	nor	HTH-type transcriptional regulator NorG	REGULATORY & SIGNALING	JCEKJIBI_02576	647687	649102	-1
ENH007	634347	655978	21631	Predicted by at least one method	gabR_2	gab	HTH-type transcriptional regulatory protein GabR	REGULATORY & SIGNALING	JCEKJIBI_02574	649526	650914	-1
ENH007	634347	655978	21631	Predicted by at least one method	pgrR_2	pgr	HTH-type transcriptional regulator PgrR	REGULATORY & SIGNALING	JCEKJIBI_02572	651483	652385	-1
ENH007	634347	655978	21631	Predicted by at least one method	yqjZ	yqj	putative protein YqjZ	REGULATORY & SIGNALING	JCEKJIBI_02570	653977	654300	1
ENH007	634347	655978	21631	Predicted by at least one method	slyA_1	sly	Transcriptional regulator SlyA	REGULATORY & SIGNALING	JCEKJIBI_02567	655508	655978	1
ENH007	1022143	1038135	15992	Predicted by at least one method	intS	int	Prophage integrase IntS	MGE MAINTENANCE	JCEKJIBI_02262	1020956	1022146	1
ENH007	1022143	1038135	15992	Predicted by at least one method	ftsH_1	fts	ATP-dependent zinc metalloprotease FtsH	STRESS RESPONSE & DETOXIFICATION	JCEKJIBI_02252	1030210	1031193	1
ENH007	1022143	1038135	15992	Predicted by at least one method	yjhP	yhj	putative protein YjhP	REGULATORY & SIGNALING	JCEKJIBI_02246	1037121	1037867	-1
ENH007	1028779	1036925	8146	Predicted by at least one method	ftsH_1	fts	ATP-dependent zinc metalloprotease FtsH	STRESS RESPONSE & DETOXIFICATION	JCEKJIBI_02252	1030210	1031193	1
ENH007	1851999	1862302	10303	Predicted by at least one method	lexA_2	lex	LexA repressor	REGULATORY & SIGNALING	JCEKJIBI_01071	1860547	1860930	1
ENH007	1851999	1862302	10303	Predicted by at least one method	rusA_1	rus	Crossover junction endodeoxyribonuclease RusA	STRESS RESPONSE & DETOXIFICATION	JCEKJIBI_01070	1860927	1861316	1
ENH007	1858710	1870453	11743	Predicted by at least one method	lexA_2	lex	LexA repressor	REGULATORY & SIGNALING	JCEKJIBI_01071	1860547	1860930	1
ENH007	1858710	1870453	11743	Predicted by at least one method	rusA_1	rus	Crossover junction endodeoxyribonuclease RusA	STRESS RESPONSE & DETOXIFICATION	JCEKJIBI_01070	1860927	1861316	1
ENH007	2221787	2253274	31487	Predicted by at least one method	pal_2	pal	Peptidoglycan-associated lipoprotein	VIRULENCE & PATHOGENESIS	JCEKJIBI_03254	2228541	2229536	1
ENH007	2221787	2253274	31487	Predicted by at least one method	hcpA_2	hcp	Major exported protein	VIRULENCE & PATHOGENESIS	JCEKJIBI_03255	2229542	2230033	1
ENH007	2221787	2253274	31487	Predicted by at least one method	clpV1_2	clp	Protein ClpV1	VIRULENCE & PATHOGENESIS	JCEKJIBI_03256	2230207	2232852	1
ENH007	2270898	2279759	8861	Predicted by at least one method	ahpD	ahp	Alkyl hydroperoxide reductase AhpD	STRESS RESPONSE & DETOXIFICATION	JCEKJIBI_03289	2271188	2271637	1
ENH007	2270898	2279759	8861	Predicted by at least one method	bluF_2	blu	Blue light- and temperature-regulated antirepressor BluF	STRESS RESPONSE & DETOXIFICATION	JCEKJIBI_03291	2272502	2273683	-1
ENH007	2270898	2279759	8861	Predicted by at least one method	dinI_3	din	DNA damage-inducible protein I	STRESS RESPONSE & DETOXIFICATION	JCEKJIBI_03293	2274987	2275211	1
ENH007	2270898	2279759	8861	Predicted by at least one method	rusA_2	rus	Crossover junction endodeoxyribonuclease RusA	STRESS RESPONSE & DETOXIFICATION	JCEKJIBI_03296	2276404	2276772	1
ENH007	2303288	2310105	6817	Predicted by at least one method	hin_1	hin	DNA-invertase hin	MGE MAINTENANCE	JCEKJIBI_03331	2306728	2307183	1
ENH007	2303288	2310105	6817	Predicted by at least one method	umuD_2	umu	Protein UmuD	STRESS RESPONSE & DETOXIFICATION	JCEKJIBI_03332	2307356	2307775	1
ENH007	2303288	2310105	6817	Predicted by at least one method	umuC_3	umu	Protein UmuC	STRESS RESPONSE & DETOXIFICATION	JCEKJIBI_03333	2307855	2309045	1
ENH007	2514547	2531061	16514	Predicted by at least one method	frmA	frm	S-(hydroxymethyl)glutathione dehydrogenase	STRESS RESPONSE & DETOXIFICATION	JCEKJIBI_03827	2514547	2515665	-1
ENH007	2514547	2531061	16514	Predicted by at least one method	frmR	frm	Transcriptional repressor FrmR	REGULATORY & SIGNALING	JCEKJIBI_03826	2515698	2515973	-1
ENH007	2514547	2531061	16514	Predicted by at least one method	yqjD_1	yqj	putative protein YqjD	REGULATORY & SIGNALING	JCEKJIBI_03822	2518134	2518406	1
ENH007	2514547	2531061	16514	Predicted by at least one method	ycgZ_2	ycg	putative two-component-system connector protein YcgZ	REGULATORY & SIGNALING	JCEKJIBI_03821	2518596	2518835	1
ENH007	2514547	2531061	16514	Predicted by at least one method	ariR_2	ari	putative two-component-system connector protein AriR	REGULATORY & SIGNALING	JCEKJIBI_03819	2519292	2519510	1
ENH007	2514547	2531061	16514	Predicted by at least one method	hns_2	hns	DNA-binding protein H-NS, plasmid	REGULATORY & SIGNALING	JCEKJIBI_04386	2528174	2528578	1
ENH007	2518596	2525643	7047	Predicted by at least one method	ycgZ_2	ycg	putative two-component-system connector protein YcgZ	REGULATORY & SIGNALING	JCEKJIBI_03821	2518596	2518835	1
ENH007	2518596	2525643	7047	Predicted by at least one method	ariR_2	ari	putative two-component-system connector protein AriR	REGULATORY & SIGNALING	JCEKJIBI_03819	2519292	2519510	1
ENH007	2678276	2682803	4527	Predicted by at least one method	rhsB	rhs	putative deoxyribonuclease RhsB	STRESS RESPONSE & DETOXIFICATION	JCEKJIBI_00144	2682800	2687173	-1
ENH007	2691073	2697148	6075	Predicted by at least one method	tri1_1	tri	ADP-ribosylarginine hydrolase Tri1	STRESS RESPONSE & DETOXIFICATION	JCEKJIBI_00148	2691073	2691816	-1
ENH007	2691073	2697148	6075	Predicted by at least one method	tri1_2	tri	ADP-ribosylarginine hydrolase Tri1	STRESS RESPONSE & DETOXIFICATION	JCEKJIBI_00150	2692673	2693791	-1
ENH007	2790261	2854882	64621	Predicted by at least one method	umuC_1	umu	Protein UmuC	STRESS RESPONSE & DETOXIFICATION	JCEKJIBI_00238	2790811	2792079	-1
ENH007	2790261	2854882	64621	Predicted by at least one method	dnaB_1	dna	Replicative DNA helicase	STRESS RESPONSE & DETOXIFICATION	JCEKJIBI_00285	2823985	2825418	-1
ENH007	2790261	2854882	64621	Predicted by at least one method	lexA_1	lex	LexA repressor	REGULATORY & SIGNALING	JCEKJIBI_00290	2827490	2828182	1
ENH007	2790261	2854882	64621	Predicted by at least one method	kilR	kil	Killing protein KilR	TOXIN-ANTITOXIN SYSTEMS	JCEKJIBI_00294	2829721	2829927	1
ENH007	2790261	2854882	64621	Predicted by at least one method	yebZ	yeb	Inner membrane protein YebZ	STRESS RESPONSE & DETOXIFICATION	JCEKJIBI_00309	2837516	2838385	-1
ENH007	2790261	2854882	64621	Predicted by at least one method	yobA	yob	Protein YobA	TOXIN-ANTITOXIN SYSTEMS	JCEKJIBI_00310	2838387	2838758	-1
ENH007	2790261	2854882	64621	Predicted by at least one method	holE	hol	DNA polymerase III subunit theta	STRESS RESPONSE & DETOXIFICATION	JCEKJIBI_00311	2838896	2839126	1
ENH007	2790261	2854882	64621	Predicted by at least one method	exoX	exo	Exodeoxyribonuclease 10	STRESS RESPONSE & DETOXIFICATION	JCEKJIBI_00313	2839913	2840575	1
ENH007	2790261	2854882	64621	Predicted by at least one method	ptrB	ptr	Protease 2	STRESS RESPONSE & DETOXIFICATION	JCEKJIBI_00314	2840557	2842632	-1
ENH007	2790261	2854882	64621	Predicted by at least one method	yebE	yeb	Inner membrane protein YebE	STRESS RESPONSE & DETOXIFICATION	JCEKJIBI_00315	2842708	2843358	-1
ENH007	2790261	2854882	64621	Predicted by at least one method	purT	pur	Formate-dependent phosphoribosylglycinamide formyltransferase	STRESS RESPONSE & DETOXIFICATION	JCEKJIBI_00316	2843530	2844708	1
ENH007	2790261	2854882	64621	Predicted by at least one method	eda	eda	KHG/KDPG aldolase	METABOLIC ADAPTATION	JCEKJIBI_00326	2854241	2854882	-1
ENH007	2790261	2796055	5794	Predicted by at least one method	umuC_1	umu	Protein UmuC	STRESS RESPONSE & DETOXIFICATION	JCEKJIBI_00238	2790811	2792079	-1
ENH007	2936315	2946427	10112	Predicted by at least one method	dcyD	dcy	D-cysteine desulfhydrase	METABOLIC ADAPTATION	JCEKJIBI_00408	2936315	2937301	-1
ENH007	2936315	2946427	10112	Predicted by at least one method	fliY	fli	L-cystine-binding protein FliY	VIRULENCE & PATHOGENESIS	JCEKJIBI_00409	2937405	2938205	-1
ENH007	2936315	2946427	10112	Predicted by at least one method	fliZ	fli	Regulator of sigma S factor FliZ	VIRULENCE & PATHOGENESIS	JCEKJIBI_00410	2938292	2938843	-1
ENH007	2936315	2946427	10112	Predicted by at least one method	fliA	fli	RNA polymerase sigma factor FliA	VIRULENCE & PATHOGENESIS	JCEKJIBI_00411	2938898	2939617	-1
ENH007	2936315	2946427	10112	Predicted by at least one method	fliD	fli	Flagellar hook-associated protein 2	VIRULENCE & PATHOGENESIS	JCEKJIBI_00413	2941758	2943170	1
ENH007	2936315	2946427	10112	Predicted by at least one method	fliS	fli	Flagellar secretion chaperone FliS	VIRULENCE & PATHOGENESIS	JCEKJIBI_00414	2943201	2943611	1
ENH007	2936315	2946427	10112	Predicted by at least one method	fliT	fli	Flagellar protein FliT	VIRULENCE & PATHOGENESIS	JCEKJIBI_00415	2943611	2943982	1
ENH007	2936315	2946427	10112	Predicted by at least one method	amyA	amy	Cytoplasmic alpha-amylase	METABOLIC ADAPTATION	JCEKJIBI_00416	2944081	2945568	1
ENH007	3036827	3042640	5813	Predicted by at least one method	wbbD_1	wbb	UDP-Gal:alpha-D-GlcNAc-diphosphoundecaprenol beta-1,3-galactosyltransferase	METABOLIC ADAPTATION	JCEKJIBI_00503	3036925	3037740	-1
ENH007	3036827	3042640	5813	Predicted by at least one method	wbbD_2	wbb	UDP-Gal:alpha-D-GlcNAc-diphosphoundecaprenol beta-1,3-galactosyltransferase	METABOLIC ADAPTATION	JCEKJIBI_00505	3038611	3039492	-1
ENH007	3524823	3537225	12402	Predicted by at least one method	pasI	pas	Persistence and stress-resistance antitoxin PasI	TOXIN-ANTITOXIN SYSTEMS	JCEKJIBI_04294	3524546	3524833	-1
ENH007	3524823	3537225	12402	Predicted by at least one method	pasT	pas	Persistence and stress-resistance toxin PasT	TOXIN-ANTITOXIN SYSTEMS	JCEKJIBI_04295	3524823	3525299	-1
ENH007	3524823	3537225	12402	Predicted by at least one method	smpB	smp	SsrA-binding protein	STRESS RESPONSE & DETOXIFICATION	JCEKJIBI_04296	3525417	3525899	1
ENH007	3524823	3537225	12402	Predicted by at least one method	intA_2	int	Prophage integrase IntA	MGE MAINTENANCE	JCEKJIBI_04298	3526519	3527766	1
ENH007	3524823	3537225	12402	Predicted by at least one method	ygaP	yga	Inner membrane protein YgaP	METABOLIC ADAPTATION	JCEKJIBI_01990	3536707	3537225	1
ENH007	3925284	3934242	8958	Predicted by at least one method	mug	mug	G/U mismatch-specific DNA glycosylase	STRESS RESPONSE & DETOXIFICATION	JCEKJIBI_01611	3925284	3925790	-1
ENH007	3925284	3934242	8958	Predicted by at least one method	ykfI	ykf	Toxin YkfI	TOXIN-ANTITOXIN SYSTEMS	JCEKJIBI_01609	3926152	3926493	-1
ENH007	3925284	3934242	8958	Predicted by at least one method	yfjZ	yfj	Antitoxin YfjZ	TOXIN-ANTITOXIN SYSTEMS	JCEKJIBI_01608	3926514	3926831	-1
ENH007	3925284	3934242	8958	Predicted by at least one method	klcA	klc	Antirestriction protein KlcA	MGE MAINTENANCE	JCEKJIBI_01605	3927573	3928031	-1
ENH007	3925284	3934242	8958	Predicted by at least one method	yfjS	yfj	Lipoprotein YfjS	VIRULENCE & PATHOGENESIS	JCEKJIBI_01602	3928941	3929345	-1
ENH007	3925284	3934242	8958	Predicted by at least one method	recF_2	rap	RNA polymerase-associated protein RapA	STRESS RESPONSE & DETOXIFICATION	JCEKJIBI_03961	3931588	3934242	-1
ENH007	3926152	3937512	11360	Predicted by at least one method	ykfI	ykf	Toxin YkfI	TOXIN-ANTITOXIN SYSTEMS	JCEKJIBI_01609	3926152	3926493	-1
ENH007	3926152	3937512	11360	Predicted by at least one method	yfjZ	yfj	Antitoxin YfjZ	TOXIN-ANTITOXIN SYSTEMS	JCEKJIBI_01608	3926514	3926831	-1
ENH007	3926152	3937512	11360	Predicted by at least one method	klcA	klc	Antirestriction protein KlcA	MGE MAINTENANCE	JCEKJIBI_01605	3927573	3928031	-1
ENH007	3926152	3937512	11360	Predicted by at least one method	yfjS	yfj	Lipoprotein YfjS	VIRULENCE & PATHOGENESIS	JCEKJIBI_01602	3928941	3929345	-1
ENH007	3926152	3937512	11360	Predicted by at least one method	rapA_3	rap	RNA polymerase-associated protein RapA	STRESS RESPONSE & DETOXIFICATION	JCEKJIBI_03961	3931588	3934242	-1
ENH007	3954161	3969503	15342	Predicted by at least one method	rhlE_2	rhl	ATP-dependent RNA helicase RhlE	STRESS RESPONSE & DETOXIFICATION	JCEKJIBI_03954	3954161	3960487	-1
ENH007	3960487	3976391	15904	Predicted by at least one method	vbhT	vbh	Protein adenylyltransferase VbhT	STRESS RESPONSE & DETOXIFICATION	JCEKJIBI_03943	3972812	3973426	-1
ENH007	3960487	3976391	15904	Predicted by at least one method	intA_1	int	Prophage integrase IntA	MGE MAINTENANCE	JCEKJIBI_03942	3973431	3974747	-1
ENH007	4332530	4380574	48044	Predicted by at least one method	arnC	arn	Undecaprenyl-phosphate 4-deoxy-4-formamido-L-arabinose transferase	METABOLIC ADAPTATION	JCEKJIBI_02670	4332871	4334562	1
ENH007	4332530	4380574	48044	Predicted by at least one method	lolA_2	lol	Outer-membrane lipoprotein carrier protein	VIRULENCE & PATHOGENESIS	JCEKJIBI_02668	4334985	4335590	1
ENH007	4332530	4380574	48044	Predicted by at least one method	fadI_2	fad	3-ketoacyl-CoA thiolase	METABOLIC ADAPTATION	JCEKJIBI_02665	4338457	4339623	1
ENH007	4332530	4380574	48044	Predicted by at least one method	fabG_5	fab	3-oxoacyl-[acyl-carrier-protein] reductase FabG	METABOLIC ADAPTATION	JCEKJIBI_02663	4340093	4340821	1
ENH007	4332530	4380574	48044	Predicted by at least one method	fabF_2	fab	3-oxoacyl-[acyl-carrier-protein] synthase 2	METABOLIC ADAPTATION	JCEKJIBI_02662	4340818	4342047	1
ENH007	4332530	4380574	48044	Predicted by at least one method	padC	pad	Phenolic acid decarboxylase PadC	METABOLIC ADAPTATION	JCEKJIBI_02660	4342704	4343210	-1
ENH007	4332530	4380574	48044	Predicted by at least one method	allS	all	HTH-type transcriptional activator AllS	METABOLIC ADAPTATION	JCEKJIBI_02659	4343310	4344191	1
ENH007	4332530	4380574	48044	Predicted by at least one method	fabG_4	fab	3-oxoacyl-[acyl-carrier-protein] reductase FabG	METABOLIC ADAPTATION	JCEKJIBI_02658	4344224	4345018	1
ENH007	4332530	4380574	48044	Predicted by at least one method	alx_1	alx	Putative membrane-bound redox modulator Alx	STRESS RESPONSE & DETOXIFICATION	JCEKJIBI_02656	4345848	4346873	-1
ENH007	4332530	4380574	48044	Predicted by at least one method	pcoE	pco	putative copper-binding protein PcoE	METAL/BIOCIDE RESISTANCE	JCEKJIBI_02655	4347301	4347735	-1
ENH007	4332530	4380574	48044	Predicted by at least one method	sasA_4	sas	Adaptive-response sensory-kinase SasA	STRESS RESPONSE & DETOXIFICATION	JCEKJIBI_02654	4347953	4349353	-1
ENH007	4332530	4380574	48044	Predicted by at least one method	copR	cop	Transcriptional activator protein CopR	METAL/BIOCIDE RESISTANCE	JCEKJIBI_02653	4349350	4350030	-1
ENH007	4332530	4380574	48044	Predicted by at least one method	copD	cop	Copper resistance protein D	METAL/BIOCIDE RESISTANCE	JCEKJIBI_02652	4350085	4351014	-1
ENH007	4332530	4380574	48044	Predicted by at least one method	pcoC	pco	Copper resistance protein C	METAL/BIOCIDE RESISTANCE	JCEKJIBI_02651	4351019	4351399	-1
ENH007	4332530	4380574	48044	Predicted by at least one method	copB	cop	Copper resistance protein B	METAL/BIOCIDE RESISTANCE	JCEKJIBI_02650	4351439	4352335	-1
ENH007	4332530	4380574	48044	Predicted by at least one method	copA_2	cop	Copper resistance protein A	METAL/BIOCIDE RESISTANCE	JCEKJIBI_02649	4352335	4354152	-1
ENH007	4332530	4380574	48044	Predicted by at least one method	silE_2	sil	Silver-binding protein SilE	METAL/BIOCIDE RESISTANCE	JCEKJIBI_02648	4354387	4354836	1
ENH007	4332530	4380574	48044	Predicted by at least one method	mepM_2	mep	Murein DD-endopeptidase MepM	STRESS RESPONSE & DETOXIFICATION	JCEKJIBI_02647	4355125	4355862	1
ENH007	4332530	4380574	48044	Predicted by at least one method	silP	sil	Silver exporting P-type ATPase	METAL/BIOCIDE RESISTANCE	JCEKJIBI_02645	4356134	4358581	-1
ENH007	4332530	4380574	48044	Predicted by at least one method	cusA_2	cus	Cation efflux system protein CusA	METAL/BIOCIDE RESISTANCE	JCEKJIBI_02643	4359235	4362381	-1
ENH007	4332530	4380574	48044	Predicted by at least one method	cusB_2	cus	Cation efflux system protein CusB	METAL/BIOCIDE RESISTANCE	JCEKJIBI_02642	4362392	4363684	-1
ENH007	4332530	4380574	48044	Predicted by at least one method	cusF	cus	Cation efflux system protein CusF	METAL/BIOCIDE RESISTANCE	JCEKJIBI_02641	4363798	4364151	-1
ENH007	4332530	4380574	48044	Predicted by at least one method	cusC	cus	Cation efflux system protein CusC	METAL/BIOCIDE RESISTANCE	JCEKJIBI_02640	4364179	4365564	-1
ENH007	4332530	4380574	48044	Predicted by at least one method	cusR	cus	Transcriptional regulatory protein CusR	METAL/BIOCIDE RESISTANCE	JCEKJIBI_02639	4365754	4366434	1
ENH007	4332530	4380574	48044	Predicted by at least one method	cusS	cus	Sensor histidine kinase CusS	METAL/BIOCIDE RESISTANCE	JCEKJIBI_02638	4366427	4367908	1
ENH007	4332530	4380574	48044	Predicted by at least one method	silE_1	sil	Silver-binding protein SilE	METAL/BIOCIDE RESISTANCE	JCEKJIBI_02637	4368153	4368584	1
ENH007	4332530	4380574	48044	Predicted by at least one method	recF_2	rec	DNA replication and repair protein RecF	STRESS RESPONSE & DETOXIFICATION	JCEKJIBI_02635	4369251	4371077	-1
ENH007	4332530	4380574	48044	Predicted by at least one method	tnsB	tns	Transposon Tn7 transposition protein TnsB	MGE MAINTENANCE	JCEKJIBI_02631	4376276	4377901	-1
ENH007	4354387	4359148	4761	Predicted by at least one method	silE_2	sil	Silver-binding protein SilE	METAL/BIOCIDE RESISTANCE	JCEKJIBI_02648	4354387	4354836	1
ENH007	4354387	4359148	4761	Predicted by at least one method	mepM_2	mep	Murein DD-endopeptidase MepM	STRESS RESPONSE & DETOXIFICATION	JCEKJIBI_02647	4355125	4355862	1
ENH007	4354387	4359148	4761	Predicted by at least one method	silP	sil	Silver exporting P-type ATPase	METAL/BIOCIDE RESISTANCE	JCEKJIBI_02645	4356134	4358581	-1
ENH007	4372293	4379229	6936	Predicted by at least one method	tnsB	tns	Transposon Tn7 transposition protein TnsB	MGE MAINTENANCE	JCEKJIBI_02631	4376276	4377901	-1
ENH007	4620994	4735222	114228	Predicted by at least one method	yihD	yih	Protein YihD	STRESS RESPONSE & DETOXIFICATION	JCEKJIBI_03609	4620994	4621263	-1
ENH007	4620994	4735222	114228	Predicted by at least one method	mobA	mob	Molybdenum cofactor guanylyltransferase	METABOLIC ADAPTATION	JCEKJIBI_03610	4621332	4621916	1
ENH007	4620994	4735222	114228	Predicted by at least one method	mobB	mob	Molybdopterin-guanine dinucleotide biosynthesis adapter protein	METABOLIC ADAPTATION	JCEKJIBI_03611	4621913	4622416	1
ENH007	4620994	4735222	114228	Predicted by at least one method	tmrB	tmr	Tunicamycin resistance protein	AMR	JCEKJIBI_04414	4624819	4625361	-1
ENH007	4620994	4735222	114228	Predicted by at least one method	yokD	yok	SPbeta prophage-derived aminoglycoside N(3')-acetyltransferase-like protein YokD	AMR	JCEKJIBI_04415	4625374	4626234	-1
ENH007	4620994	4735222	114228	Predicted by at least one method	xerC_2	xer	Tyrosine recombinase XerC	MGE MAINTENANCE	JCEKJIBI_04388	4634403	4635416	-1
ENH007	4620994	4735222	114228	Predicted by at least one method	dhfrI	dhr	Dihydrofolate reductase type 1	AMR	JCEKJIBI_04389	4635572	4636045	1
ENH007	4620994	4735222	114228	Predicted by at least one method	ecoRIIR	eco	Type-2 restriction enzyme EcoRII	STRESS RESPONSE & DETOXIFICATION	JCEKJIBI_04391	4637700	4638914	1
ENH007	4620994	4735222	114228	Predicted by at least one method	dcm_2	dcm	DNA-cytosine methyltransferase	STRESS RESPONSE & DETOXIFICATION	JCEKJIBI_04392	4638948	4640381	-1
ENH007	4620994	4735222	114228	Predicted by at least one method	mbeC	mbe	Mobilization protein MbeC	MGE MAINTENANCE	JCEKJIBI_04407	4657502	4657825	-1
ENH007	4620994	4735222	114228	Predicted by at least one method	aacA4	acc	Aminoglycoside N(6')-acetyltransferase type 1	AMR	JCEKJIBI_04416	4679312	4679911	1
ENH007	4620994	4735222	114228	Predicted by at least one method	bla_3	bla	Beta-lactamase OXA-1	AMR	JCEKJIBI_04417	4680042	4680872	1
ENH007	4620994	4735222	114228	Predicted by at least one method	cat_2	cat	Chloramphenicol acetyltransferase	AMR	JCEKJIBI_04418	4681010	4681558	1
ENH007	4620994	4735222	114228	Predicted by at least one method	bla_1	bla	Beta-lactamase CTX-M-1	AMR	JCEKJIBI_04345	4690558	4691433	-1
ENH007	4620994	4735222	114228	Predicted by at least one method	tnpR	tnp	Transposon Tn3 resolvase	MGE MAINTENANCE	JCEKJIBI_04349	4693515	4694072	1
ENH007	4620994	4735222	114228	Predicted by at least one method	bla_2	bla	Beta-lactamase TEM	AMR	JCEKJIBI_04350	4694255	4695115	1
ENH007	4620994	4735222	114228	Predicted by at least one method	neo	neo	Aminoglycoside 3'-phosphotransferase	AMR	JCEKJIBI_04353	4696672	4697475	-1
ENH007	4620994	4735222	114228	Predicted by at least one method	folP_2	fol	Dihydropteroate synthase	AMR	JCEKJIBI_04354	4697536	4698351	-1
ENH007	4620994	4735222	114228	Predicted by at least one method	tetR	tet	Tetracycline repressor protein class A from transposon 1721	AMR	JCEKJIBI_04409	4711556	4712224	-1
ENH007	4620994	4735222	114228	Predicted by at least one method	tetA	tet	Tetracycline resistance protein, class C	AMR	JCEKJIBI_04410	4712325	4713524	1
ENH007	4620994	4735222	114228	Predicted by at least one method	ydiB	ydi	Quinate/shikimate dehydrogenase	METABOLIC ADAPTATION	JCEKJIBI_04411	4714039	4714542	1
ENH007	4620994	4735222	114228	Predicted by at least one method	hipA	hip	Serine/threonine-protein kinase toxin HipA	TOXIN-ANTITOXIN SYSTEMS	JCEKJIBI_04310	4725734	4727059	-1
ENH007	4620994	4735222	114228	Predicted by at least one method	yjcD	yjc	Putative ATP-dependent DNA helicase YjcD	STRESS RESPONSE & DETOXIFICATION	JCEKJIBI_04317	4733462	4735222	1
ENH007	4621332	4654616	33284	Predicted by at least one method	mobA	mob	Molybdenum cofactor guanylyltransferase	METABOLIC ADAPTATION	JCEKJIBI_03610	4621332	4621916	1
ENH007	4621332	4654616	33284	Predicted by at least one method	mobB	mob	Molybdopterin-guanine dinucleotide biosynthesis adapter protein	METABOLIC ADAPTATION	JCEKJIBI_03611	4621913	4622416	1
ENH007	4621332	4654616	33284	Predicted by at least one method	tmrB	tmr	Tunicamycin resistance protein	AMR	JCEKJIBI_04414	4624819	4625361	-1
ENH007	4621332	4654616	33284	Predicted by at least one method	yokD	yok	SPbeta prophage-derived aminoglycoside N(3')-acetyltransferase-like protein YokD	AMR	JCEKJIBI_04415	4625374	4626234	-1
ENH007	4621332	4654616	33284	Predicted by at least one method	xerC_2	xer	Tyrosine recombinase XerC	MGE MAINTENANCE	JCEKJIBI_04388	4634403	4635416	-1
ENH007	4621332	4654616	33284	Predicted by at least one method	dhfrI	dhr	Dihydrofolate reductase type 1	AMR	JCEKJIBI_04389	4635572	4636045	1
ENH007	4621332	4654616	33284	Predicted by at least one method	ecoRIIR	eco	Type-2 restriction enzyme EcoRII	STRESS RESPONSE & DETOXIFICATION	JCEKJIBI_04391	4637700	4638914	1
ENH007	4621332	4654616	33284	Predicted by at least one method	dcm_2	dcm	DNA-cytosine methyltransferase	STRESS RESPONSE & DETOXIFICATION	JCEKJIBI_04392	4638948	4640381	-1
ENH007	4655397	4690544	35147	Predicted by at least one method	mbeC	mbe	Mobilization protein MbeC	MGE MAINTENANCE	JCEKJIBI_04407	4657502	4657825	-1
ENH007	4655397	4690544	35147	Predicted by at least one method	aacA4	acc	Aminoglycoside N(6')-acetyltransferase type 1	AMR	JCEKJIBI_04416	4679312	4679911	1
ENH007	4655397	4690544	35147	Predicted by at least one method	bla_3	bla	Beta-lactamase OXA-1	AMR	JCEKJIBI_04417	4680042	4680872	1
ENH007	4655397	4690544	35147	Predicted by at least one method	cat_2	cat	Chloramphenicol acetyltransferase	AMR	JCEKJIBI_04418	4681010	4681558	1
ENH007	4691586	4697475	5889	Predicted by at least one method	tnpR	tnp	Transposon Tn3 resolvase	MGE MAINTENANCE	JCEKJIBI_04349	4693515	4694072	1
ENH007	4691586	4697475	5889	Predicted by at least one method	bla_2	bla	Beta-lactamase TEM	AMR	JCEKJIBI_04350	4694255	4695115	1
ENH007	4691586	4697475	5889	Predicted by at least one method	neo	neo	Aminoglycoside 3'-phosphotransferase	AMR	JCEKJIBI_04353	4696672	4697475	-1
ENH007	4698681	4714542	15861	Predicted by at least one method	tetR	tet	Tetracycline repressor protein class A from transposon 1721	AMR	JCEKJIBI_04409	4711556	4712224	-1
ENH007	4698681	4714542	15861	Predicted by at least one method	tetA	tet	Tetracycline resistance protein, class C	AMR	JCEKJIBI_04410	4712325	4713524	1
ENH007	4698681	4714542	15861	Predicted by at least one method	ydiB	ydi	Quinate/shikimate dehydrogenase	METABOLIC ADAPTATION	JCEKJIBI_04411	4714039	4714542	1
ENH007	4725467	4739102	13635	Predicted by at least one method	hipA	hip	Serine/threonine-protein kinase toxin HipA	TOXIN-ANTITOXIN SYSTEMS	JCEKJIBI_04310	4725734	4727059	-1
ENH007	4725467	4739102	13635	Predicted by at least one method	yjcD	yjc	Putative ATP-dependent DNA helicase YjcD	STRESS RESPONSE & DETOXIFICATION	JCEKJIBI_04317	4733462	4735222	1
ENH007	4725467	4739102	13635	Predicted by at least one method	hin_2	hin	DNA-invertase hin	MGE MAINTENANCE	JCEKJIBI_04319	4736487	4737044	-1

## Sheet: CRISPR Cas 
ENH_002
Contig	Spacers	DRLength	CRISPR start	CRISPR end	Length	Array
contig00001_crispr_1	1	28	269983	270096	114	R_TTGCCGGGTGGCACTGCGTTTACCCGGC S_CTACTTTGTACATGTTGGCTCTTCGTAGGCCCGGTAAGCGTTAGCGCCACCGGGCTTT R_TTGCCGGGTGGCACTGCGTTTACCCGGC S_
contig00003_crispr_1	1	35	57561	57689	129	R_GCAACAGCAGCTCGGACCGTAGGCCGGGTAAGCGT S_GAGCGCCACCCGGCAACAGCAGCTCGGACCGTAGGCCGGGTAAGCGTGAGCGCCAACCG R_GCAACAGCAGCTCGGACCGTAGGCCGGGTAAGCGT S_
contig00006_crispr_1	1	43	100802	100925	124	R_CGACCCCCACCATGTCAAGGTGGTGCTCTAACCAACTGAGCTA S_CGGACGCAGAATGGTGCGTTCAATTGGACTCGAACCAA R_CGACCCCCACCATGTCAAGGTGGTGCTCTAACCAACTGAGCTA S_
contig00012_crispr_1	2	45	48317	48523	207	R_TTACCGCCGTTATCGGTGTTGCCGCCGTTATCGGTGTTGCCGCCG S_TTATCGGTGTTGCCGCCGTTGTCGGTG R_TTACCGCCGTTATCGGTGTTGCCGCCGTTATCGGTGTTGCCGCCG S_TTGTCAGTGTTGCCGCCGTTGTCGGTGTTACCACCGTCATCTGTG R_TTACCACCGTCATCGGTGTTACCACCATTATCGGTGTTGCCACCG S_
contig00025_crispr_1	2	52	42411	42695	285	R_TAAGGACACTAACACCTGAAGCTAGCGCGTCTACCAATTCCGCCACCTTCGC S_ACAGTCATCTTACTGGTTTGATATCGCCTCGTTGGTGCGAGGGGGGGGACTCGAACCCCCACATCC R_TAAGGACACTAACACCTGAAGCTAGCGCGTCTACCAATTCCGCCACCTTCGC S_CCAGTGCGAGCAATATCAACGTGATTTATGGTGCGAGGGGGGGGACTTGAACCCCCACGTCCG R_TAAGGACACTAACACCTGAAGCTAGCGCGTCTACCAATTCCGCCACCTTCGC S_
contig00029_crispr_1	2	36	8873	9081	209	R_GGAATACTGATTTCATACACCAGATTAACTGGGACC S_ACGGTCCCACTTCCTACTTGCGTGTCAGAACTCACCCGTCAAGCCCGCTT R_GGAATATCGATTCCACACGCCGGATTTAACTGGGAC S_CACGGTCCCACCTCCTACTTGCGTGTCAGAACTCATCCTTCAACCCCGCCT R_GGAATATCGATTCCACACGCCGGATTTAACTGGGAC S_
contig00031_crispr_1	1	23	42190	42272	83	R_CCCGGGTTTTCGCCTCCGGGATT S_TTCACCGCCCGGGTTCTCGCCTCCGGGATTCTCACCG R_CCCGGGTTTTCGCCTCCGGGATT S_
contig00035_crispr_1	5	26	18422	18702	281	R_AAATCCTCGAACATTGTAGGTCGGGT S_AAGCGTGAGCGCCACCCGACACACA R_GACCGCACGAACATTGTAGGTCGGGT S_AAGTGTAAGCGCCACCCGACACACA R_GACCGCACGAACATTGTAGGTCGGGT S_ATGCGTAAGCGCCACCCGACACACA R_GACCTCACGAACATTGTAGGTCGGGT S_AAGCGTAAGCGCCACCCGACACACA R_GACCGCACGAACATTGTAGGTCGGGT S_AAGCGTAAGCGCCACCCGACACACA R_GACCGCACGAACATTGCAGGTCGGGT S_
contig00046_crispr_1	7	24	7864	8391	528	R_GGACTATGGGAAACAGGTCAACTT S_CGCGGACGGCCCGGACTATGGGAAACAGGTCAACTTCACGGACGGCCC R_GGACTATGGGAAACAGGTCAACTT S_CACGGATGGCCGGGAGTGTGGGAAACAAGTCAACTCCGCGGACGGCCC R_GGACTGTGGGAAACAGGTCAACTC S_CGCGGACGGCCCGGACTATGGGAAACAGGTCAACTTCACGGATGGCCG R_GGAGTGTGGGAAACAAGTCAACTC S_TGCGGACGGCCCGGACTGTGGGAAACAGGTCAACTCCGCGGACGGCCA R_GGACTGTGGGAAACAGGTCAACTT S_TGCAGACGTCCGGGACTGTGGGAAACAGGTCAACTCCGCGGACGGCCA R_GGACTGT…
contig00059_crispr_1	1	47	4388	4545	158	R_GCACCGGCGCCCGGTAAGGTGGGCTGATTCCCACACGGCACCGGCGC S_CCGGTAAGGTGGGCTGATTCCCACACGGCACCGGCGCCCGGCAAGGTGGGCTGATTCCCACACG R_GCACCGGCGCCCGGTAAGGTGGGCTGATTCCCACACGGCACCGGCGC S_
Id	Strain	Cas_Type	Location	Orientation	Cas_Cluster	Cas3_0_I
contig00001	corr_0 origname_NODE_1_length_399447_cov_13.365494 sw_shovill-spades/1.1.0 date_20251125	General-Class1	46957_50403	forward	ATGCCTGAACACTATCGTTTTTCCTTGCCTGTAAAAGCAGGTGACCAACGCCAGCTGGGCGAACTGACAGGCGCGGCCTGCGCCACGCTGGTGGCGGAAATTGCGGAGCGCCATCCGGGGCCGGTGGTGCTGGTTGCCCCGGACATGCAAAACGCCCTGCGCCTGCACGACGAAATTCGTCAGTTCACCGACAGTCTGGTATTCAGCCTGGCCGACTGGGAAACGCTTCCCTACGACAGTTTCTCTCCGCACCAGGAGATCATCTCCTCACGCCTGTCGACGCTGTATCAGCTCCCCACCATGCAGCGCGGCGTGCTGATTGTGCCGGTGAATACCCTGATGCAGCGCGTCTGTCCGCACAGCTATTTGCACGGCCATGCGCTGGTGATGAAAAAAGGC…	ATGCCTGAACACTATCGTTTTTCCTTGCCTGTAAAAGCAGGTGACCAACGCCAGCTGGGCGAACTGACAGGCGCGGCCTGCGCCACGCTGGTGGCGGAAATTGCGGAGCGCCATCCGGGGCCGGTGGTGCTGGTTGCCCCGGACATGCAAAACGCCCTGCGCCTGCACGACGAAATTCGTCAGTTCACCGACAGTCTGGTATTCAGCCTGGCCGACTGGGAAACGCTTCCCTACGACAGTTTCTCTCCGCACCAGGAGATCATCTCCTCACGCCTGTCGACGCTGTATCAGCTCCCCACCATGCAGCGCGGCGTGCTGATTGTGCCGGTGAATACCCTGATGCAGCGCGTCTGTCCGCACAGCTATTTGCACGGCCATGCGCTGGTGATGAAAAAAGGC…
contig00003	corr_0 origname_NODE_3_length_291656_cov_15.420429 sw_shovill-spades/1.1.0 date_20251125	General-Class1	126699_128780	forward	ATGAAAGGCCGCCTGCTGGACGCCATACCGCTCAACAGCCTGACGGGCGTGGGCGCGGCACAAAGCAGTAAACTGGCGAAGATTGGCCTGCACACCGTGCAGGATCTCCTGCTCCACCTCCCCCTGCGTTACGAAGACCGTACTCAGCTTTATAAAATTGGCGATCTGCTGCCCGCTATTTACGCCACCGTTGAAGGGGAAGTGCTGAACTGCAACATCACCTTTGGCGGACGCAGGATGATGACCTGCCAGATCAGCGACGGCACCGGCATTCTCACCATGCGCTTTTTCAACTTCAATGCGGCGATGAAAAACAGCCTTGCCACTGGACGACGCGTACTTGCGTACGGTGAAGCCAAACGGGGCAAATACGGCGCGGAGATGATCCACCCGGAATAC…	ATGAAAGGCCGCCTGCTGGACGCCATACCGCTCAACAGCCTGACGGGCGTGGGCGCGGCACAAAGCAGTAAACTGGCGAAGATTGGCCTGCACACCGTGCAGGATCTCCTGCTCCACCTCCCCCTGCGTTACGAAGACCGTACTCAGCTTTATAAAATTGGCGATCTGCTGCCCGCTATTTACGCCACCGTTGAAGGGGAAGTGCTGAACTGCAACATCACCTTTGGCGGACGCAGGATGATGACCTGCCAGATCAGCGACGGCACCGGCATTCTCACCATGCGCTTTTTCAACTTCAATGCGGCGATGAAAAACAGCCTTGCCACTGGACGACGCGTACTTGCGTACGGTGAAGCCAAACGGGGCAAATACGGCGCGGAGATGATCCACCCGGAATAC…
ENH_003
Contig	Spacers	DRLength	CRISPR start	CRISPR end	Length	Array
contig00004_crispr_1	1	31	210073	210159	87	R_TGGTTTTAACCCTTCACGCTCCCGCATCGCG S_GGGGCGTTTCAAACACCATAAAACC R_TGGTTTTAACCCTTCACGCTCCCGCATCGCG S_
contig00005_crispr_1	1	43	109767	109890	124	R_TAGCTCAGTTGGTTAGAGCACCACCTTGACATGGTGGGGGTCG S_TTGGTTCGAGTCCAATTGAACGCACCATCTTGCGTCTG R_TAGCTCAGTTGGTTAGAGCACCACCTTGACATGGTGGGGGTCG S_
contig00006_crispr_1	4	23	176451	176689	239	R_AATACCGATGATGGCGGCAACAC S_CGATAACGGCGGCAACACCGATAACGGCGGT R_AACACCGATAACGGCGGTAACAC S_CGACAACGGCGGTAACACTGACAACGGCGGC R_AACACCGATAACGGCGGTAACAC S_TGACAACGGCGGCAACACCGACAACGGCGGT R_AACACCGACAACGGCGGTAACAC S_TGACAACGGCGGCAACACCGACAACGGCGGT R_AGCACTGACAACGGCGGTAACAA S_
Id	Strain	Cas_Type	Location	Orientation	Cas_Cluster	Cas3_0_I
contig00004	corr_0 origname_NODE_4_length_304553_cov_10.731056 sw_shovill-spades/1.1.0 date_20251125	General-Class1	111817_113190	forward	GTGACCGCTTTTTCCACGCTGAACGTTCTGCCTGAAGCCCAACTGGCTAACCTGAATGAGTTGGGCTACCTCACTATGACCCCTGTCCAGGCCGCCGCGCTGCCGGCTATCCTTGAAGGCCGTGACGTGCGCGTGCAGGCGAAAACCGGCAGTGGAAAAACGGCTGCATTCGGGCTAGGCCTGTTACAACACATTGATGCAACCCTGTTTCAGACTCAGTCCCTGATACTCAGCCCGACGCGCGAGCTGGCCGACCAGGTCGCGGGTGAGCTGCGTCGTCTGGCGCGTTTTTTGCCTAACACTAAAATTTTAACGCTCTGCGGCGGGCAACCGTTTGGTGCGCAGCGCGATTCCCTTCAGCACGCGCCGCATATCATTGTGGCAACGCCGGGCCGTCTG…	GTGACCGCTTTTTCCACGCTGAACGTTCTGCCTGAAGCCCAACTGGCTAACCTGAATGAGTTGGGCTACCTCACTATGACCCCTGTCCAGGCCGCCGCGCTGCCGGCTATCCTTGAAGGCCGTGACGTGCGCGTGCAGGCGAAAACCGGCAGTGGAAAAACGGCTGCATTCGGGCTAGGCCTGTTACAACACATTGATGCAACCCTGTTTCAGACTCAGTCCCTGATACTCAGCCCGACGCGCGAGCTGGCCGACCAGGTCGCGGGTGAGCTGCGTCGTCTGGCGCGTTTTTTGCCTAACACTAAAATTTTAACGCTCTGCGGCGGGCAACCGTTTGGTGCGCAGCGCGATTCCCTTCAGCACGCGCCGCATATCATTGTGGCAACGCCGGGCCGTCTG…
ENH_004
Contig	Spacers	DRLength	CRISPR start	CRISPR end	Length	Array
contig00004_crispr_1,1,34,37523,37637,115,R_CCCTCTCCCTGTGGGAGAGGGCCGGGGTGAGGGC S_GAGGTAAAAGCAAAACGGCAACCCCGTTGCCGTTTTTAGTGTTTGCT R_CCCTCTCCCTGTGGGAGAGGGCCGGGGTGAGGGC S_
contig00005_crispr_1,3,29,176131,176339,209,R_GACGACACCGATGACGGTGGCAATACCGA S_TGATGGCGGCAACACCGATAACGGC R_GGCAACACCGATAACGGCGGCAACACCGA S_TAACGGCGGTAACACCGATAACGGCGGTAACACCGATAACGGC R_GGTAACACTGACAACGGCGGCAACACCGA S_CAACGGCGGTAACACCGACAACGGC R_GGTAACACTGACAACGGCGGCAACACCGA S_
contig00008_crispr_1,1,27,44720,44803,84,R_AAATGCTCCCCTCTCCCCGTGGGAGAG S_GGGCTGGGGATGAGGGCACCAGACCTTAAC R_AAATGCTCCCCTCTCCCCGTGGGAGAG S_
contig00013_crispr_1,1,25,16153,16227,75,R_CTGATTTTCTCCCGTCTGGCACGCC S_GACACCCGGCGGAAGGGTTTCAGCG R_CTGATTTTCTCCCGTCTGGCACGCC S_
contig00019_crispr_1,1,43,4525,4648,124,R_CGACCCCCACCATGTCAAGGTGGTGCTCTAACCAACTGAGCTA S_CAGACGCAAGATGGTGCGTTCAATTGGACTCGAACCAA R_CGACCCCCACCATGTCAAGGTGGTGCTCTAACCAACTGAGCTA S_
Id	Strain	Cas_Type	Location	Orientation	Cas_Cluster	Cas3_0_I
contig00008	corr_0 origname_NODE_8_length_152513_cov_16.881799 sw_shovill-spades/1.1.0 date_20251125	General-Class1	117967_119862	forward	ATGGCTGAATTCGAAACCACTTTTGCAGATCTGGGCCTGAAGGCTCCTATCCTTGAAGCCCTTAACGATCTGGGTTACGAAAAACCATCTCCGATCCAGGCTGAGTGTATCCCACACCTGCTTTCTGGTCGTGACGTGCTGGGCATGGCCCAGACTGGTAGCGGTAAAACCGCAGCATTCTCGCTGCCGCTGCTGAACAACATTGATCCGGACCTGCGCGCGCCGCAGATCCTCGTCCTGGCTCCAACCCGTGAACTGGCTGTTCAGGTTGCTGAAGCCATGACGGAATTCTCTAAACATATGCGCGGCGTAAACGTGGTAGCCCTGTACGGCGGCCAGCGTTATGACGTGCAGTTACGCGCCCTGCGCCAGGGTCCACAGATTGTTGTCGGTACGCCG…	ATGGCTGAATTCGAAACCACTTTTGCAGATCTGGGCCTGAAGGCTCCTATCCTTGAAGCCCTTAACGATCTGGGTTACGAAAAACCATCTCCGATCCAGGCTGAGTGTATCCCACACCTGCTTTCTGGTCGTGACGTGCTGGGCATGGCCCAGACTGGTAGCGGTAAAACCGCAGCATTCTCGCTGCCGCTGCTGAACAACATTGATCCGGACCTGCGCGCGCCGCAGATCCTCGTCCTGGCTCCAACCCGTGAACTGGCTGTTCAGGTTGCTGAAGCCATGACGGAATTCTCTAAACATATGCGCGGCGTAAACGTGGTAGCCCTGTACGGCGGCCAGCGTTATGACGTGCAGTTACGCGCCCTGCGCCAGGGTCCACAGATTGTTGTCGGTACGCCG…
ENH_007
Contig	Spacers	DRLength	CRISPR start	CRISPR end	Length	Array
contig00004_crispr_1	1	34	37523	37637	115	R_CCCTCTCCCTGTGGGAGAGGGCCGGGGTGAGGGC S_GAGGTAAAAGCAAAACGGCAACCCCGTTGCCGTTTTTAGTGTTTGCT R_CCCTCTCCCTGTGGGAGAGGGCCGGGGTGAGGGC S_
contig00005_crispr_1	3	29	176131	176339	209	R_GACGACACCGATGACGGTGGCAATACCGA S_TGATGGCGGCAACACCGATAACGGC R_GGCAACACCGATAACGGCGGCAACACCGA S_TAACGGCGGTAACACCGATAACGGCGGTAACACCGATAACGGC R_GGTAACACTGACAACGGCGGCAACACCGA S_CAACGGCGGTAACACCGACAACGGC R_GGTAACACTGACAACGGCGGCAACACCGA S_
contig00008_crispr_1	1	27	44720	44803	84	R_AAATGCTCCCCTCTCCCCGTGGGAGAG S_GGGCTGGGGATGAGGGCACCAGACCTTAAC R_AAATGCTCCCCTCTCCCCGTGGGAGAG S_
contig00013_crispr_1	1	25	102977	103051	75	R_TTCCGCCGGGTGTCGGCGTGCCAGA S_CGGGAGAAAATCAGCGCTGAAACCC R_TTCCGCCGGGTGTCGGCGTGCCAGA S_
contig00019_crispr_1	1	43	4525	4648	124	R_CGACCCCCACCATGTCAAGGTGGTGCTCTAACCAACTGAGCTA S_CAGACGCAAGATGGTGCGTTCAATTGGACTCGAACCAA R_CGACCCCCACCATGTCAAGGTGGTGCTCTAACCAACTGAGCTA S_
Id	Strain	Cas_Type	Location	Orientation	Cas_Cluster	Cas3_0_I
contig00008	corr_0 origname_NODE_8_length_152513_cov_17.727536 sw_shovill-spades/1.1.0 date_20251125	General-Class1	117967_119862	forward	ATGGCTGAATTCGAAACCACTTTTGCAGATCTGGGCCTGAAGGCTCCTATCCTTGAAGCCCTTAACGATCTGGGTTACGAAAAACCATCTCCGATCCAGGCTGAGTGTATCCCACACCTGCTTTCTGGTCGTGACGTGCTGGGCATGGCCCAGACTGGTAGCGGTAAAACCGCAGCATTCTCGCTGCCGCTGCTGAACAACATTGATCCGGACCTGCGCGCGCCGCAGATCCTCGTCCTGGCTCCAACCCGTGAACTGGCTGTTCAGGTTGCTGAAGCCATGACGGAATTCTCTAAACATATGCGCGGCGTAAACGTGGTAGCCCTGTACGGCGGCCAGCGTTATGACGTGCAGTTACGCGCCCTGCGCCAGGGTCCACAGATTGTTGTCGGTACGCCG…	ATGGCTGAATTCGAAACCACTTTTGCAGATCTGGGCCTGAAGGCTCCTATCCTTGAAGCCCTTAACGATCTGGGTTACGAAAAACCATCTCCGATCCAGGCTGAGTGTATCCCACACCTGCTTTCTGGTCGTGACGTGCTGGGCATGGCCCAGACTGGTAGCGGTAAAACCGCAGCATTCTCGCTGCCGCTGCTGAACAACATTGATCCGGACCTGCGCGCGCCGCAGATCCTCGTCCTGGCTCCAACCCGTGAACTGGCTGTTCAGGTTGCTGAAGCCATGACGGAATTCTCTAAACATATGCGCGGCGTAAACGTGGTAGCCCTGTACGGCGGCCAGCGTTATGACGTGCAGTTACGCGCCCTGCGCCAGGGTCCACAGATTGTTGTCGGTACGCCG…
